# Supplementary material for: Identification of Genes Involved in Resistance to Flavescence Dorée Disease of Grapevine: A Model Study Using Arabidopsis thaliana
Source: Mol Plant Pathol. 2026 May 18;27(5):e70273. doi: 10.1111/mpp.70273 (PMC13181333; doi:10.1111/mpp.70273)
Supplement: Supplementary file 1 — Table S1: List of Arabidopsis thaliana regulated genes upon single infection with ‘Candidatus Phytoplasma asteris’ (Chrysanthemum yellows isolate) or Flavescence dorée phytoplasma. Deregulated genes (infected vs. healthy) are listed according to each pathosystem, together with transcript ID, fold change (log2), p value, function and protein domain. [file MPP-27-e70273-s010.xlsx]

## Sheet: Table S1
Table S1. List of Arabidopsis thaliana regulated genes upon single infection with 'Candidatus Phytoplasma asteris' (Chrysanthemum yellows isolate) or Flavescence dorée phytoplasma. Deregulated genes (infected vs healthy) are listed according to each patho-system, together with transcript ID, fold change (log2), P value, function and protein domain.
Comparison	transcript_ID	log2FC	P_value (adjusted)	function	domains
AthCY_H	AT2G39330.1	5.73501	4.43141e-59	EPITHIOSPECIFIER PROTEIN-RELATED (PTHR23244:SF385)
AthCY_H	AT5G20970.1	5.33896	9.80562e-45	HEAT SHOCK FAMILY PROTEIN (PTHR11527:SF233)	chaperone(PC00072)
AthCY_H	AT5G59320.1	5.33336	1.33865e-44	BIFUNCTIONAL INHIBITOR/LIPID-TRANSFER PROTEIN/SEED STORAGE 2S ALBUMIN SUPERFAMILY PROTEIN-RELATED (PTHR33076:SF31)
AthCY_H	AT3G15650.1	5.06621	7.65148e-39	ALPHA/BETA-HYDROLASES SUPERFAMILY PROTEIN-RELATED (PTHR10655:SF49)	phospholipase(PC00121)
AthCY_H	AT1G73370.1	4.90265	3.24153e-47	SUCROSE SYNTHASE 6 (PTHR12526:SF493)	carbohydrate phosphatase(PC00121);glycosyltransferase(PC00181);nucleotidyltransferase(PC00066)
AthCY_H	AT1G73370.2	4.82748	2.80689e-45	SUCROSE SYNTHASE 6 (PTHR12526:SF493)	carbohydrate phosphatase(PC00121);glycosyltransferase(PC00181);nucleotidyltransferase(PC00066)
AthCY_H	AT5G04890.1	4.61747	1.95298e-30	PROTEIN RESTRICTED TEV MOVEMENT 2 (PTHR43670:SF7)	chaperone(PC00072)
AthCY_H	AT3G15650.2	4.57868	8.83684e-30	ALPHA/BETA-HYDROLASES SUPERFAMILY PROTEIN-RELATED (PTHR10655:SF49)	phospholipase(PC00121)
AthCY_H	AT2G27140.1	4.57072	6.5076e-32	SUBFAMILY NOT NAMED (PTHR43670:SF12)	chaperone(PC00072)
AthCY_H	AT3G07420.1	4.41735	2.40428e-39	ASPARAGINE--TRNA LIGASE, CYTOPLASMIC 2 (PTHR22594:SF37)	RNA binding protein(PC00171);aminoacyl-tRNA synthetase(PC00031)
AthCY_H	AT1G06490.1	4.33924	4.7335e-40	CALLOSE SYNTHASE 7-RELATED (PTHR12741:SF42)
AthCY_H	AT2G41480.1	4.31475	1.81792e-27	PEROXIDASE 25 (PTHR31235:SF130)
AthCY_H	AT5G42720.1	4.28762	4.12519e-31	GLYCOSYL HYDROLASE FAMILY 17 PROTEIN (PTHR32227:SF145)
AthCY_H	AT1G02730.1	4.22874	3.74986e-26	CELLULOSE SYNTHASE-LIKE PROTEIN D5 (PTHR13301:SF89)
AthCY_H	AT1G73010.1	4.05645	6.98402e-22	INORGANIC PYROPHOSPHATASE 1-RELATED (PTHR20889:SF11)	hydrolase(PC00121)
AthCY_H	AT5G46590.1	4.02708	1.73515e-21	F5D14.30 PROTEIN-RELATED (PTHR31989:SF81)
AthCY_H	AT1G52030.1	3.98412	2.98162e-22	EPITHIOSPECIFIER PROTEIN-RELATED (PTHR23244:SF385)
AthCY_H	AT1G52030.2	3.98412	2.98162e-22	EPITHIOSPECIFIER PROTEIN-RELATED (PTHR23244:SF385)
AthCY_H	AT1G68230.2	3.97109	9.51139e-21	RETICULON-LIKE PROTEIN B14 (PTHR10994:SF114)	membrane traffic protein(PC00150)
AthCY_H	AT4G09950.1	3.92996	1.63219e-21	AIG1 DOMAIN-CONTAINING PROTEIN-RELATED (PTHR10903:SF94)
AthCY_H	AT2G39700.1	3.89866	7.71068e-47	EXPANSIN-A16-RELATED (PTHR31867:SF44)
AthCY_H	AT3G20570.1	3.81338	3.77236e-21	SUBFAMILY NOT NAMED (PTHR33021:SF105)
AthCY_H	AT5G03190.1	3.80902	2.03752e-70	CONSERVED PEPTIDE UPSTREAM OPEN READING FRAME 47 (PTHR33597:SF7)
AthCY_H	AT5G48060.1	3.76378	1.79381e-19	C2 CALCIUM/LIPID-BINDING PLANT PHOSPHORIBOSYLTRANSFERASE FAMILY PROTEIN (PTHR10024:SF287)
AthCY_H	AT1G73040.1	3.74651	1.77756e-29	Mannose-binding lectin superfamily protein; CONTAINS InterPro DOMAIN/s: Mannose-binding lectin (InterPro:IPR001229); BEST Arabidopsis thaliana protein match is: Mannose-binding lectin superfamily protein (TAIR:AT1G19715.2)
AthCY_H	AT1G26450.1	3.7194	6.34022e-19	CARBOHYDRATE-BINDING X8 DOMAIN-CONTAINING PROTEIN-RELATED (PTHR32227:SF136)
AthCY_H	AT1G05760.1	3.71375	7.55347e-19	Specifically restrict the long-distance movement of tobacco etch potyvirus (TEV) without involving either hypersensitive cell death or systemic acquired resistance
AthCY_H	AT5G03190.2	3.70075	2.44574e-66	CONSERVED PEPTIDE UPSTREAM OPEN READING FRAME 47 (PTHR33597:SF7)
AthCY_H	AT1G60030.1	3.68314	2.71877e-17	NUCLEOBASE-ASCORBATE TRANSPORTER 7-RELATED (PTHR11119:SF60)	transporter(PC00227)
AthCY_H	AT1G64390.1	3.61927	7.12771e-38	ENDOGLUCANASE 6 (PTHR22298:SF65)
AthCY_H	AT1G63310.1	3.57123	4.45433e-16	SUBFAMILY NOT NAMED (PTHR33472:SF7)
AthCY_H	AT4G29920.1	3.54877	7.93723e-18	CLP AMINO TERMINAL DOMAIN-CONTAINING PROTEIN (PTHR43572:SF6)
AthCY_H	AT1G03820.1	3.50645	6.88391e-27	SUBFAMILY NOT NAMED (PTHR35274:SF3)
AthCY_H	AT4G23410.1	3.45464	1.33271e-17	TETRASPANIN-13-RELATED (PTHR32191:SF33)
AthCY_H	AT5G17980.1	3.42194	8.27767e-33	C2 CALCIUM/LIPID-BINDING AND PHOSPHORIBOSYLTRANSFERASE C-TERMINAL DOMAIN-CONTAINING PROTEIN (PTHR10024:SF291)
AthCY_H	AT1G08160.1	3.38546	6.32292e-15	GB|AAF18257.1 (PTHR31852:SF65)
AthCY_H	AT5G46530.1	3.35066	6.978e-14	AWPM-19-LIKE FAMILY PROTEIN-RELATED (PTHR33294:SF12)
AthCY_H	AT3G01680.1	3.34972	5.22205e-53	PROTEIN SIEVE ELEMENT OCCLUSION B (PTHR33232:SF8)
AthCY_H	AT5G24780.1	3.3328	4.20178e-15	ACID PHOSPHATASE-RELATED (PTHR31284:SF27)
AthCY_H	AT1G29520.1	3.28439	1.38727e-14	AWPM-19-LIKE FAMILY PROTEIN-RELATED (PTHR33294:SF12)
AthCY_H	AT5G18970.1	3.27318	6.57233e-14	AWPM-19-LIKE PROTEIN (PTHR33294:SF10)
AthCY_H	AT5G49320.1	3.26797	4.06079e-13	SUBFAMILY NOT NAMED (PTHR31769:SF24)
AthCY_H	AT3G10680.1	3.20504	1.27828e-13	HEAT SHOCK PROTEIN 42 (PTHR11527:SF208)	chaperone(PC00072)
AthCY_H	AT3G16360.2	3.20031	1.14514e-13	HISTIDINE-CONTAINING PHOSPHOTRANSFER PROTEIN 4 (PTHR28242:SF18)
AthCY_H	AT5G62940.1	3.16876	2.4367e-13	DOF ZINC FINGER PROTEIN DOF1.1-RELATED (PTHR31992:SF42)
AthCY_H	AT5G65140.1	3.16809	3.54467e-26	TREHALOSE-PHOSPHATE PHOSPHATASE D-RELATED (PTHR43768:SF12)
AthCY_H	AT5G04680.1	3.15972	8.26883e-15	ANKYRIN REPEAT FAMILY PROTEIN (PTHR24177:SF71)
AthCY_H	AT2G41300.1	3.1336	3.6483e-13	PROTEIN STRICTOSIDINE SYNTHASE-LIKE 1-RELATED (PTHR10426:SF53)	lyase(PC00144)
AthCY_H	AT2G43620.1	3.12606	1.12952e-16	CHITINASE-RELATED (PTHR22595:SF71)
AthCY_H	AT5G64120.1	3.11353	2.10365e-30	PEROXIDASE 62-RELATED (PTHR31235:SF133)
AthCY_H	AT3G54260.1	3.1123	1.31217e-13	PROTEIN TRICHOME BIREFRINGENCE-LIKE 36 (PTHR32285:SF103)
AthCY_H	AT3G48770.1	3.10529	6.42802e-15	ATP/DNA BINDING PROTEIN (PTHR32387:SF7)
AthCY_H	AT2G36870.1	3.07747	5.22685e-12	XYLOGLUCAN ENDOTRANSGLUCOSYLASE/HYDROLASE PROTEIN 32-RELATED (PTHR31062:SF83)
AthCY_H	AT4G23800.1	3.07592	1.3785e-12	HIGH MOBILITY GROUP PROTEIN 1 (PTHR13711:SF278)	HMG box transcription factor(PC00218);chromatin/chromatin-binding protein(PC00024);signaling molecule(PC00171)
AthCY_H	AT5G37180.1	3.07317	1.37884e-12	SUCROSE SYNTHASE 5 (PTHR12526:SF436)	carbohydrate phosphatase(PC00121);glycosyltransferase(PC00181);nucleotidyltransferase(PC00066)
AthCY_H	AT5G44430.1	3.06863	2.15156e-11	DEFENSIN-LIKE PROTEIN 13-RELATED (PTHR33147:SF18)
AthCY_H	AT1G29980.1	3.06598	2.27101e-11	SUBFAMILY NOT NAMED (PTHR31265:SF12)
AthCY_H	AT3G15990.1	3.05256	4.1002e-14	SULFATE TRANSPORTER 3.4-RELATED (PTHR11814:SF147)
AthCY_H	AT4G01390.1	3.0488	3.35977e-41	BTB/POZ DOMAIN-CONTAINING PROTEIN 19 (PTHR26379:SF184)
AthCY_H	AT1G13920.1	3.04277	2.66878e-12	F7A19.1 PROTEIN-RELATED (PTHR31471:SF27)
AthCY_H	AT3G03200.1	3.0397	3.61743e-11	F12P19.8 PROTEIN-RELATED (PTHR31989:SF98)
AthCY_H	AT5G45540.1	3.0394	1.36156e-12	SUBFAMILY NOT NAMED (PTHR31325:SF61)
AthCY_H	AT1G02950.1	3.03691	1.36171e-11	GLUTATHIONE S-TRANSFERASE F2-RELATED (PTHR11260:SF456)	cytoskeletal protein(PC00085);epimerase/racemase(PC00135);reductase(PC00096);signaling molecule(PC00176);transferase(PC00198);translation elongation factor(PC00207)
AthCY_H	AT1G02950.3	3.03691	1.36171e-11	GLUTATHIONE S-TRANSFERASE F2-RELATED (PTHR11260:SF456)	cytoskeletal protein(PC00085);epimerase/racemase(PC00135);reductase(PC00096);signaling molecule(PC00176);transferase(PC00198);translation elongation factor(PC00207)
AthCY_H	AT3G15800.1	3.03657	3.81173e-11	GLYCOSYL HYDROLASE SUPERFAMILY PROTEIN (PTHR32227:SF158)
AthCY_H	AT3G23890.1	3.03657	3.81173e-11	DNA TOPOISOMERASE 2 (PTHR10169:SF52)	DNA topoisomerase(PC00171);enzyme modulator(PC00009);isomerase(PC00017)
AthCY_H	AT1G54575.1	3.00664	3.11296e-24	unknown protein
AthCY_H	AT1G70670.1	2.99419	1.25971e-16	INACTIVE PEROXYGENASE-LIKE PROTEIN-RELATED (PTHR31495:SF9)
AthCY_H	AT1G75260.1	2.99132	3.45852e-11	OXIDOREDUCTASE (PTHR33472:SF6)
AthCY_H	AT3G23890.2	2.99027	8.87835e-11	DNA TOPOISOMERASE 2 (PTHR10169:SF52)	DNA topoisomerase(PC00171);enzyme modulator(PC00009);isomerase(PC00017)
AthCY_H	AT5G24780.2	2.9645	2.0428e-11	ACID PHOSPHATASE-RELATED (PTHR31284:SF27)
AthCY_H	AT1G69580.1	2.9642	1.44628e-21	HOMEODOMAIN-LIKE SUPERFAMILY PROTEIN (PTHR31499:SF15)
AthCY_H	AT3G14570.2	2.94455	2.50529e-24	CALLOSE SYNTHASE 8-RELATED (PTHR12741:SF37)
AthCY_H	AT3G22840.1	2.94036	2.2032e-10	EARLY LIGHT-INDUCED PROTEIN 1, CHLOROPLASTIC-RELATED (PTHR14154:SF32)
AthCY_H	AT1G02950.2	2.93824	9.0851e-11	GLUTATHIONE S-TRANSFERASE F2-RELATED (PTHR11260:SF456)	cytoskeletal protein(PC00085);epimerase/racemase(PC00135);reductase(PC00096);signaling molecule(PC00176);transferase(PC00198);translation elongation factor(PC00207)
AthCY_H	AT4G23800.2	2.93659	2.60554e-11	HIGH MOBILITY GROUP PROTEIN 1 (PTHR13711:SF278)	HMG box transcription factor(PC00218);chromatin/chromatin-binding protein(PC00024);signaling molecule(PC00171)
AthCY_H	AT3G14570.1	2.93417	1.64553e-24	CALLOSE SYNTHASE 8-RELATED (PTHR12741:SF37)
AthCY_H	AT4G23670.1	2.93284	3.0772e-63	F17F8.9-RELATED (PTHR31338:SF17)
AthCY_H	AT3G05620.1	2.93213	8.56475e-11	PECTINESTERASE/PECTINESTERASE INHIBITOR 22-RELATED (PTHR31707:SF114)
AthCY_H	AT1G29980.2	2.93188	2.50445e-10	SUBFAMILY NOT NAMED (PTHR31265:SF12)
AthCY_H	AT5G65140.2	2.91381	4.66636e-20	TREHALOSE-PHOSPHATE PHOSPHATASE D-RELATED (PTHR43768:SF12)
AthCY_H	AT3G01670.1	2.91268	5.11422e-34	PROTEIN SIEVE ELEMENT OCCLUSION A (PTHR33232:SF6)
AthCY_H	AT1G26770.2	2.91148	5.7579e-11	EXPANSIN-A1-RELATED (PTHR31867:SF46)
AthCY_H	AT1G29380.1	2.90847	3.82427e-10	BETA-1,3 GLUCANASE-RELATED (PTHR32227:SF194)
AthCY_H	AT1G28400.1	2.89599	7.74449e-66	EXPRESSED PROTEIN-RELATED (PTHR35274:SF4)
AthCY_H	AT4G28250.1	2.88209	7.28697e-12	EXPANSIN-B3 (PTHR31692:SF44)
AthCY_H	AT4G35970.1	2.88074	2.43068e-11	L-ASCORBATE PEROXIDASE 3, PEROXISOMAL-RELATED (PTHR31356:SF22)
AthCY_H	AT3G21210.1	2.84835	1.0767e-09	C1 DOMAIN-CONTAINING PROTEIN-RELATED (PTHR32410:SF153)
AthCY_H	AT3G16360.1	2.8448	2.20922e-10	HISTIDINE-CONTAINING PHOSPHOTRANSFER PROTEIN 4 (PTHR28242:SF18)
AthCY_H	AT3G19050.1	2.83925	2.3867e-10	KINESIN-LIKE PROTEIN KIF15 (PTHR24115:SF571)	microtubule binding motor protein(PC00085)
AthCY_H	AT1G26770.1	2.83651	2.50445e-10	EXPANSIN-A1-RELATED (PTHR31867:SF46)
AthCY_H	AT5G43380.1	2.83196	3.98755e-15	SERINE/THREONINE-PROTEIN PHOSPHATASE-RELATED (PTHR11668:SF327)	calcium-binding protein(PC00060);protein phosphatase(PC00121)
AthCY_H	AT2G16850.1	2.82519	1.58498e-09	AQUAPORIN PIP2-8-RELATED (PTHR19139:SF247)	amino acid transporter(PC00227)
AthCY_H	AT4G10380.1	2.82466	1.33575e-17	AQUAPORIN NIP5-1-RELATED (PTHR19139:SF202)	transporter(PC00227)
AthCY_H	AT1G58370.1	2.82019	1.70899e-09	F19C14.2 PROTEIN-RELATED (PTHR31490:SF23)
AthCY_H	AT5G43380.2	2.8188	6.39236e-15	SERINE/THREONINE-PROTEIN PHOSPHATASE-RELATED (PTHR11668:SF327)	calcium-binding protein(PC00060);protein phosphatase(PC00121)
AthCY_H	AT4G39810.1	2.8178	1.77594e-09	DNA POLYMERASE III, EPSILON SUBUNIT (PTHR30231:SF14)
AthCY_H	AT5G44420.1	2.81327	3.36095e-13	DEFENSIN-LIKE PROTEIN 13-RELATED (PTHR33147:SF18)
AthCY_H	AT5G43380.3	2.81294	7.51736e-15	SERINE/THREONINE-PROTEIN PHOSPHATASE-RELATED (PTHR11668:SF327)	calcium-binding protein(PC00060);protein phosphatase(PC00121)
AthCY_H	AT1G31770.1	2.80925	4.27198e-14	ABC TRANSPORTER G FAMILY MEMBER 14 (PTHR19241:SF391)	ATP-binding cassette (ABC) transporter(PC00227)
AthCY_H	AT4G24250.1	2.80905	1.00017e-09	MLO-LIKE PROTEIN 13 (PTHR31942:SF44)
AthCY_H	AT1G68740.1	2.80078	1.19883e-13	PHOSPHATE TRANSPORTER PHO1 HOMOLOG 1 (PTHR10783:SF57)	G-protein coupled receptor(PC00197)
AthCY_H	AT3G13590.1	2.79856	2.45245e-09	C1 DOMAIN-CONTAINING PROTEIN-RELATED (PTHR32410:SF153)
AthCY_H	AT1G75390.1	2.78584	2.56972e-11	BZIP TRANSCRIPTION FACTOR ATB2 (PTHR22952:SF332)
AthCY_H	AT1G69580.2	2.77947	1.71114e-17	HOMEODOMAIN-LIKE SUPERFAMILY PROTEIN (PTHR31499:SF15)
AthCY_H	AT1G68570.1	2.7656	7.64818e-75	PROTEIN NRT1/ PTR FAMILY 3.1 (PTHR11654:SF197)	transporter(PC00227)
AthCY_H	AT5G05960.1	2.7546	1.4573e-11	SUBFAMILY NOT NAMED (PTHR33122:SF14)
AthCY_H	AT1G55020.1	2.70439	2.89015e-19	LINOLEATE 9S-LIPOXYGENASE 1 (PTHR11771:SF76)	oxygenase(PC00176)
AthCY_H	AT1G65500.1	2.69919	4.99846e-21	unknown protein; FUNCTIONS IN: molecular_function unknown; INVOLVED IN: biological_process unknown; LOCATED IN: endomembrane system; EXPRESSED IN: 14 plant structures; EXPRESSED DURING: 9 growth stages; BEST Arabidopsis thaliana protein match is: unknown protein (TAIR:AT1G65486.1)
AthCY_H	AT1G68230.1	2.69673	1.20926e-08	RETICULON-LIKE PROTEIN B14 (PTHR10994:SF114)	membrane traffic protein(PC00150)
AthCY_H	AT1G54020.2	2.67854	3.70209e-09	GDSL ESTERASE/LIPASE 22-RELATED (PTHR22835:SF393)
AthCY_H	AT2G18193.1	2.63668	7.07614e-11	AAA-TYPE ATPASE LIKE PROTEIN (PTHR23070:SF54)
AthCY_H	AT2G34530.1	2.60066	5.11663e-08	SUBFAMILY NOT NAMED (PTHR36350:SF3)
AthCY_H	AT5G01370.1	2.57132	4.70883e-08	ALC-INTERACTING PROTEIN 1 (PTHR35499:SF3)
AthCY_H	AT1G57590.1	2.56214	7.20797e-11	PECTIN ACETYLESTERASE 1-RELATED (PTHR21562:SF30)
AthCY_H	AT1G69325.1	2.55266	1.02491e-07	F7A19.1 PROTEIN-RELATED (PTHR31471:SF27)
AthCY_H	AT2G28620.1	2.54246	1.17076e-07	KINESIN-LIKE PROTEIN (PTHR24115:SF584)	microtubule binding motor protein(PC00085)
AthCY_H	AT1G26560.1	2.53919	3.38772e-14	BETA-D-GLUCOPYRANOSYL ABSCISATE BETA-GLUCOSIDASE-RELATED (PTHR10353:SF94)
AthCY_H	AT5G22140.1	2.53132	1.36396e-07	FAD/NAD(P)-BINDING OXIDOREDUCTASE FAMILY PROTEIN (PTHR43735:SF2)	dehydrogenase(PC00176);oxidase(PC00092);reductase(PC00175)
AthCY_H	AT3G53190.1	2.5305	9.43263e-08	PECTATE LYASE 12-RELATED (PTHR31683:SF36)
AthCY_H	AT1G70830.2	2.51999	6.36191e-19	MLP-LIKE PROTEIN 165-RELATED (PTHR31907:SF8)
AthCY_H	AT5G56720.1	2.51273	5.92499e-09	MALATE DEHYDROGENASE (PTHR23382:SF11)	dehydrogenase(PC00176)
AthCY_H	AT3G58350.1	2.50993	1.18391e-07	F9D12.8 PROTEIN-RELATED (PTHR24007:SF14)
AthCY_H	AT5G15950.1	2.5072	4.02481e-13	S-ADENOSYLMETHIONINE DECARBOXYLASE PROENZYME (PTHR11570:SF8)	decarboxylase(PC00144)
AthCY_H	AT5G15950.2	2.5072	4.02481e-13	S-ADENOSYLMETHIONINE DECARBOXYLASE PROENZYME (PTHR11570:SF8)	decarboxylase(PC00144)
AthCY_H	AT2G36570.1	2.50043	1.90906e-09	LEUCINE-RICH REPEAT RECEPTOR-LIKE PROTEIN KINASE PXC1 (PTHR27008:SF59)
AthCY_H	AT1G60390.1	2.4994	1.48155e-07	POLYGALACTURONASE NON-CATALYTIC SUBUNIT JP630-RELATED (PTHR31458:SF5)
AthCY_H	AT3G17380.1	2.4964	4.11268e-08	TRAF-LIKE FAMILY PROTEIN (PTHR26379:SF183)
AthCY_H	AT5G22460.1	2.49324	4.46036e-09	ALPHA/BETA-HYDROLASES SUPERFAMILY PROTEIN-RELATED (PTHR10992:SF944)	serine protease(PC00121)
AthCY_H	AT5G22460.2	2.49324	4.46036e-09	ALPHA/BETA-HYDROLASES SUPERFAMILY PROTEIN-RELATED (PTHR10992:SF944)	serine protease(PC00121)
AthCY_H	AT5G14510.1	2.48681	1.77423e-07	ARMADILLO/BETA-CATENIN-LIKE REPEAT-CONTAINING PROTEIN (PTHR23315:SF149)	cell adhesion molecule(PC00069);cytoskeletal protein(PC00085);signaling molecule(PC00207);storage protein(PC00210)
AthCY_H	AT1G02950.4	2.48241	2.66149e-07	GLUTATHIONE S-TRANSFERASE F2-RELATED (PTHR11260:SF456)	cytoskeletal protein(PC00085);epimerase/racemase(PC00135);reductase(PC00096);signaling molecule(PC00176);transferase(PC00198);translation elongation factor(PC00207)
AthCY_H	AT3G43270.1	2.47453	9.30839e-22	PECTINESTERASE/PECTINESTERASE INHIBITOR 32-RELATED (PTHR31707:SF86)
AthCY_H	AT2G42820.1	2.46668	3.29629e-07	RECEPTOR EXPRESSION-ENHANCING PROTEIN 5 (PTHR12300:SF91)	receptor(PC00197);transporter(PC00227)
AthCY_H	AT2G36870.2	2.45306	2.7243e-07	XYLOGLUCAN ENDOTRANSGLUCOSYLASE/HYDROLASE PROTEIN 32-RELATED (PTHR31062:SF83)
AthCY_H	AT2G32860.1	2.43986	8.37956e-30	BETA-GLUCOSIDASE 33 (PTHR10353:SF85)
AthCY_H	AT5G17260.1	2.43766	4.82422e-07	F12P19.8 PROTEIN-RELATED (PTHR31989:SF98)
AthCY_H	AT5G39471.1	2.42995	5.29614e-07	C1 DOMAIN-CONTAINING PROTEIN-RELATED (PTHR32410:SF153)
AthCY_H	AT3G47180.1	2.40871	6.98174e-07	SUBFAMILY NOT NAMED (PTHR14155:SF222)
AthCY_H	AT2G37770.2	2.40804	2.37616e-07	ALDEHYDE REDUCTASE Y, ISOFORM D-RELATED (PTHR11732:SF360)	reductase(PC00176)
AthCY_H	AT3G27400.1	2.40345	1.07908e-09	PECTATE LYASE 11-RELATED (PTHR31683:SF46)
AthCY_H	AT1G80520.1	2.40004	1.5346e-08	SUBFAMILY NOT NAMED (PTHR33915:SF7)
AthCY_H	AT4G18340.1	2.37605	2.5034e-08	BETA-1,3-GLUCANASE-LIKE PROTEIN-RELATED (PTHR32227:SF163)
AthCY_H	AT3G03270.1	2.37521	4.84118e-09	SUBFAMILY NOT NAMED (PTHR31964:SF69)
AthCY_H	AT1G60360.1	2.37127	1.12016e-06	RING/U-BOX DOMAIN-CONTAINING PROTEIN (PTHR22763:SF116)
AthCY_H	AT1G70830.1	2.36632	3.77236e-21	MLP-LIKE PROTEIN 165-RELATED (PTHR31907:SF8)
AthCY_H	AT1G63440.1	2.35609	2.66626e-08	COPPER-TRANSPORTING ATPASE HMA5-RELATED (PTHR24093:SF411)	cation transporter(PC00227);ion channel(PC00068)
AthCY_H	AT1G77700.1	2.35307	1.12025e-06	PATHOGENESIS-RELATED THAUMATIN SUPERFAMILY PROTEIN (PTHR31048:SF74)
AthCY_H	AT2G36800.1	2.35217	6.05484e-16	UDP-GLYCOSYLTRANSFERASE 73C1-RELATED (PTHR11926:SF576)
AthCY_H	AT1G56430.1	2.35138	7.95451e-09	NICOTIANAMINE SYNTHASE-RELATED (PTHR32266:SF14)
AthCY_H	AT2G46630.1	2.34512	1.19957e-10	EXTENSIN-RELATED (PTHR33472:SF5)
AthCY_H	AT5G22140.2	2.34332	1.58963e-06	FAD/NAD(P)-BINDING OXIDOREDUCTASE FAMILY PROTEIN (PTHR43735:SF2)	dehydrogenase(PC00176);oxidase(PC00092);reductase(PC00175)
AthCY_H	AT1G70830.5	2.34017	3.71029e-10	MLP-LIKE PROTEIN 165-RELATED (PTHR31907:SF8)
AthCY_H	AT2G32860.2	2.33964	9.30275e-26	BETA-GLUCOSIDASE 33 (PTHR10353:SF85)
AthCY_H	AT1G20850.1	2.32878	9.89713e-07	XYLEM CYSTEINE PROTEINASE 1-RELATED (PTHR12411:SF492)	cysteine protease(PC00121)
AthCY_H	AT4G18550.1	2.32232	2.05079e-06	PHOSPHOLIPASE A1-IIALPHA-RELATED (PTHR31828:SF14)
AthCY_H	AT2G39030.1	2.32164	2.65717e-10	L-ORNITHINE N5-ACETYLTRANSFERASE NATA1-RELATED (PTHR10545:SF43)
AthCY_H	AT3G25290.1	2.31615	3.50679e-09	SUBFAMILY NOT NAMED (PTHR23130:SF118)
AthCY_H	AT3G25290.2	2.31615	3.50679e-09	SUBFAMILY NOT NAMED (PTHR23130:SF118)
AthCY_H	AT5G62550.1	2.31048	2.36617e-06	SUBFAMILY NOT NAMED (PTHR34468:SF3)
AthCY_H	AT4G37445.1	2.30484	1.96837e-06	SUBFAMILY NOT NAMED (PTHR37754:SF2)
AthCY_H	AT2G47260.1	2.30481	9.85007e-08	WRKY TRANSCRIPTION FACTOR 23-RELATED (PTHR31221:SF48)
AthCY_H	AT1G12200.1	2.2982	1.25644e-33	FLAVIN-CONTAINING MONOOXYGENASE (PTHR23023:SF186)	oxygenase(PC00176)
AthCY_H	AT1G70830.3	2.28156	1.00718e-10	MLP-LIKE PROTEIN 165-RELATED (PTHR31907:SF8)
AthCY_H	AT5G67550.1	2.27683	3.49567e-06	SUBFAMILY NOT NAMED (PTHR31414:SF20)
AthCY_H	AT4G22730.1	2.27161	2.68955e-07	SUBFAMILY NOT NAMED (PTHR27006:SF70)
AthCY_H	AT2G46680.2	2.26998	1.4518e-17	HOMEOBOX-LEUCINE ZIPPER PROTEIN ATHB-12-RELATED (PTHR24326:SF407)
AthCY_H	AT4G31840.1	2.26961	3.79546e-06	EARLY NODULIN-LIKE PROTEIN 1-RELATED (PTHR33021:SF90)
AthCY_H	AT3G18670.1	2.26961	3.79546e-06	ANKYRIN REPEAT FAMILY PROTEIN-RELATED (PTHR24177:SF91)
AthCY_H	AT1G70830.4	2.25087	2.04018e-16	MLP-LIKE PROTEIN 165-RELATED (PTHR31907:SF8)
AthCY_H	AT1G75280.1	2.25048	8.10393e-24	ISOFLAVONE REDUCTASE HOMOLOG P3 (PTHR43349:SF17)	dehydratase(PC00144);epimerase/racemase(PC00091);oxidoreductase(PC00135)
AthCY_H	AT1G45201.1	2.24366	8.25289e-29	ALPHA/BETA-HYDROLASES SUPERFAMILY PROTEIN-RELATED (PTHR21493:SF168)
AthCY_H	AT1G51140.1	2.23909	7.31085e-15	TRANSCRIPTION FACTOR BHLH122 (PTHR16223:SF72)
AthCY_H	AT3G51720.1	2.23273	3.50013e-06	SUBFAMILY NOT NAMED (PTHR32054:SF29)
AthCY_H	AT4G23990.1	2.2296	9.87212e-08	CELLULOSE SYNTHASE-LIKE PROTEIN G1-RELATED (PTHR13301:SF122)
AthCY_H	AT1G72250.1	2.22854	8.59137e-07	KINESIN-LIKE PROTEIN (PTHR24115:SF583)	microtubule binding motor protein(PC00085)
AthCY_H	AT1G71692.1	2.2285	6.06011e-06	AGAMOUS-LIKE MADS-BOX PROTEIN AGL12 (PTHR11945:SF284)
AthCY_H	AT5G57130.1	2.21102	7.95026e-14	CLP AMINO TERMINAL DOMAIN-CONTAINING PROTEIN (PTHR43572:SF6)
AthCY_H	AT1G45201.2	2.21097	2.4318e-24	ALPHA/BETA-HYDROLASES SUPERFAMILY PROTEIN-RELATED (PTHR21493:SF168)
AthCY_H	AT2G28510.1	2.20474	7.10668e-11	DOF ZINC FINGER PROTEIN DOF1.1-RELATED (PTHR31992:SF42)
AthCY_H	AT1G72250.2	2.20403	7.3387e-07	KINESIN-LIKE PROTEIN (PTHR24115:SF583)	microtubule binding motor protein(PC00085)
AthCY_H	AT1G47271.1	2.20308	8.04672e-06	CYSTATHIONINE BETA-SYNTHASE (CBS) FAMILY PROTEIN (PTHR43080:SF5)	dehydrogenase(PC00176);reductase(PC00092)
AthCY_H	AT2G29490.1	2.20296	1.54002e-07	GLUTATHIONE S-TRANSFERASE U1-RELATED (PTHR11260:SF333)	cytoskeletal protein(PC00085);epimerase/racemase(PC00135);reductase(PC00096);signaling molecule(PC00176);transferase(PC00198);translation elongation factor(PC00207)
AthCY_H	AT5G10930.1	2.2023	5.22431e-16	SERINE/THREONINE-PROTEIN KINASE GRP (PTHR24347:SF268)	non-receptor serine/threonine protein kinase(PC00220)
AthCY_H	AT1G07430.1	2.20114	1.76609e-11	PROTEIN PHOSPHATASE 2C 3-RELATED (PTHR13832:SF395)	kinase inhibitor(PC00095);protein phosphatase(PC00140)
AthCY_H	AT2G44830.1	2.2011	3.61861e-09	PROTEIN KINASE (PTHR24351:SF141)	annexin(PC00060);calmodulin(PC00050);non-receptor serine/threonine protein kinase(PC00131);transfer/carrier protein(PC00061)
AthCY_H	AT1G76130.1	2.19738	1.00369e-16	ALPHA-AMYLASE 2-RELATED (PTHR43447:SF12)	amylase(PC00121)
AthCY_H	AT1G54020.1	2.19533	5.56797e-06	GDSL ESTERASE/LIPASE 22-RELATED (PTHR22835:SF393)
AthCY_H	AT1G54020.3	2.19533	5.56797e-06	GDSL ESTERASE/LIPASE 22-RELATED (PTHR22835:SF393)
AthCY_H	AT1G75390.2	2.18583	3.27757e-06	BZIP TRANSCRIPTION FACTOR ATB2 (PTHR22952:SF332)
AthCY_H	AT3G03270.2	2.15964	3.92377e-10	SUBFAMILY NOT NAMED (PTHR31964:SF69)
AthCY_H	AT4G17905.1	2.15833	8.92093e-06	RING-H2 FINGER PROTEIN ATL51-RELATED (PTHR14155:SF224)	ubiquitin-protein ligase(PC00142)
AthCY_H	AT4G15210.1	2.15465	1.35258e-05	BETA-AMYLASE 5-RELATED (PTHR31352:SF24)
AthCY_H	AT5G46700.1	2.15423	6.62938e-06	PROTEIN TORNADO 2 (PTHR32191:SF31)
AthCY_H	AT2G01610.1	2.13136	9.41362e-06	PLANT INVERTASE/PECTIN METHYLESTERASE INHIBITOR DOMAIN-CONTAINING PROTEIN (PTHR31080:SF48)
AthCY_H	AT5G52270.1	2.12968	1.75838e-05	SNARE-LIKE SUPERFAMILY PROTEIN (PTHR21136:SF119)	SNARE protein(PC00150)
AthCY_H	AT2G46680.1	2.12684	1.27607e-19	HOMEOBOX-LEUCINE ZIPPER PROTEIN ATHB-12-RELATED (PTHR24326:SF407)
AthCY_H	AT3G09070.1	2.12347	3.40156e-08	EMB|CAB61945.1 (PTHR31659:SF11)
AthCY_H	AT3G60840.1	2.11992	1.85695e-05	65-KDA MICROTUBULE-ASSOCIATED PROTEIN 3-RELATED (PTHR19321:SF27)	non-motor microtubule binding protein(PC00085)
AthCY_H	AT5G04080.1	2.11553	1.95423e-05	SUBFAMILY NOT NAMED (PTHR31568:SF21)
AthCY_H	AT2G37040.1	2.11293	2.05416e-21	HISTIDINE AMMONIA-LYASE (PTHR10362:SF26)
AthCY_H	AT5G04530.1	2.09646	2.43568e-05	3-KETOACYL-COA SYNTHASE 12-RELATED (PTHR31561:SF49)
AthCY_H	AT4G17770.1	2.09534	9.9853e-24	ALPHA,ALPHA-TREHALOSE-PHOSPHATE SYNTHASE [UDP-FORMING] 5 (PTHR10788:SF52)
AthCY_H	AT2G34530.2	2.07678	3.07879e-05	SUBFAMILY NOT NAMED (PTHR36350:SF3)
AthCY_H	AT5G50720.1	2.07514	8.40755e-07	HVA22-LIKE PROTEIN D-RELATED (PTHR12300:SF77)	receptor(PC00197);transporter(PC00227)
AthCY_H	AT5G54670.1	2.07476	5.38981e-06	KINESIN-LIKE PROTEIN KIFC1 (PTHR24115:SF696)	microtubule binding motor protein(PC00085)
AthCY_H	AT2G38640.1	2.07195	3.44802e-10	PROTEIN LURP-ONE-RELATED 8 (PTHR31087:SF31)
AthCY_H	AT2G22610.1	2.06958	2.56798e-05	KINESIN-LIKE PROTEIN (PTHR24115:SF626)	microtubule binding motor protein(PC00085)
AthCY_H	AT4G39320.1	2.0634	3.54081e-05	microtubule-associated protein-related; FUNCTIONS IN: molecular_function unknown; INVOLVED IN: biological_process unknown; LOCATED IN: plasma membrane; EXPRESSED IN: 13 plant structures; EXPRESSED DURING: 6 growth stages
AthCY_H	AT1G34060.1	2.06261	1.70502e-11	TRYPTOPHAN AMINOTRANSFERASE-RELATED PROTEIN 3-RELATED (PTHR43795:SF21)	transaminase(PC00220)
AthCY_H	AT5G60200.1	2.06173	1.67098e-06	DOF ZINC FINGER PROTEIN DOF1.1-RELATED (PTHR31992:SF42)
AthCY_H	AT1G11580.1	2.05018	3.63435e-14	PECTINESTERASE/PECTINESTERASE INHIBITOR 18-RELATED (PTHR31707:SF85)
AthCY_H	AT4G13992.1	2.04874	4.11528e-05	C1 DOMAIN-CONTAINING PROTEIN-RELATED (PTHR32410:SF153)
AthCY_H	AT2G41190.1	2.04826	5.307e-21	EXPRESSED PROTEIN (PTHR22950:SF444)	amino acid transporter(PC00227)
AthCY_H	AT1G53070.1	2.03252	3.93622e-05	LECTIN-LIKE PROTEIN LEC (PTHR32401:SF14)
AthCY_H	AT1G76690.1	2.03121	6.92116e-08	NADPH DEHYDROGENASE 2-RELATED (PTHR22893:SF76)	oxidoreductase(PC00176)
AthCY_H	AT4G28040.1	2.03115	8.58809e-07	SUBFAMILY NOT NAMED (PTHR31218:SF75)
AthCY_H	AT4G28040.2	2.03115	8.58809e-07	SUBFAMILY NOT NAMED (PTHR31218:SF75)
AthCY_H	AT4G28040.3	2.03115	8.58809e-07	SUBFAMILY NOT NAMED (PTHR31218:SF75)
AthCY_H	AT4G28040.4	2.03115	8.58809e-07	SUBFAMILY NOT NAMED (PTHR31218:SF75)
AthCY_H	AT4G28040.5	2.03115	8.58809e-07	SUBFAMILY NOT NAMED (PTHR31218:SF75)
AthCY_H	AT5G20150.1	2.02752	6.04011e-09	SPX DOMAIN-CONTAINING PROTEIN 1-RELATED (PTHR10783:SF71)	G-protein coupled receptor(PC00197)
AthCY_H	AT2G23300.1	2.02447	5.28316e-05	Leucine-rich repeat protein kinase family protein; FUNCTIONS IN: protein serine/threonine kinase activity, kinase activity, ATP binding; INVOLVED IN: transmembrane receptor protein tyrosine kinase signaling pathway, protein amino acid phosphorylation; LOCATED IN: endomembrane system; EXPRESSED IN: 12 plant structures; EXPRESSED DURING: 6 growth stages; CONTAINS InterPro DOMAIN/s: Protein kinase, …
AthCY_H	AT4G37730.1	2.0216	6.13707e-06	BZIP TRANSCRIPTION FACTOR-LIKE PROTEIN (PTHR22952:SF333)
AthCY_H	AT5G03510.1	2.02015	5.52993e-05	C2H2-TYPE ZINC FINGER PROTEIN (PTHR26374:SF227)
AthCY_H	AT5G11510.1	2.01956	5.52993e-05	MYB PROTEIN (PTHR10641:SF710)	DNA binding protein(PC00171);transcription factor(PC00009)
AthCY_H	AT2G44930.1	2.01956	5.52993e-05	EXPRESSED PROTEIN (PTHR31170:SF7)
AthCY_H	AT1G08290.1	2.01951	3.56759e-05	ZINC FINGER PROTEIN WIP3 (PTHR10593:SF63)
AthCY_H	AT3G16470.1	2.01725	4.27296e-32	EPITHIOSPECIFIER PROTEIN-RELATED (PTHR23244:SF385)
AthCY_H	AT3G16470.2	2.01725	4.27296e-32	EPITHIOSPECIFIER PROTEIN-RELATED (PTHR23244:SF385)
AthCY_H	AT1G80660.1	2.0012	6.79085e-05	ATPASE 9, PLASMA MEMBRANE-TYPE (PTHR42861:SF26)	cation transporter(PC00227);ion channel(PC00068)
AthCY_H	AT4G01440.1	2.00057	1.39037e-10	SUBFAMILY NOT NAMED (PTHR31218:SF86)
AthCY_H	AT2G39830.1	1.99921	3.17924e-06	PROTEIN DA1-RELATED 2 (PTHR24209:SF18)
AthCY_H	AT1G11570.2	1.9942	7.10488e-05	NUCLEAR TRANSPORT FACTOR 2-LIKE PROTEIN (PTHR12612:SF11)
AthCY_H	AT1G18370.1	1.9931	7.18016e-05	KINESIN-LIKE PROTEIN NACK1 (PTHR24115:SF713)	microtubule binding motor protein(PC00085)
AthCY_H	AT2G02010.1	1.99174	7.52792e-11	GLUTAMATE DECARBOXYLASE 3-RELATED (PTHR43321:SF7)	decarboxylase(PC00144)
AthCY_H	AT5G56320.1	1.98962	7.42428e-05	EXPANSIN-A14 (PTHR31867:SF69)
AthCY_H	AT3G59140.1	1.98474	6.15347e-29	ABC TRANSPORTER C FAMILY MEMBER 10 (PTHR24223:SF303)	ATP-binding cassette (ABC) transporter(PC00227)
AthCY_H	AT5G04690.1	1.98156	7.6032e-05	ANKYRIN REPEAT FAMILY PROTEIN (PTHR24177:SF71)
AthCY_H	AT1G77380.1	1.9809	3.47354e-06	AMINO ACID PERMEASE 3 (PTHR22950:SF425)	amino acid transporter(PC00227)
AthCY_H	AT4G36180.1	1.97892	2.70311e-06	F10A5.16 (PTHR27000:SF275)
AthCY_H	AT3G12500.1	1.97641	6.14218e-06	BASIC ENDOCHITINASE B (PTHR22595:SF93)
AthCY_H	AT4G24000.1	1.97395	3.06485e-14	CELLULOSE SYNTHASE-LIKE PROTEIN G1-RELATED (PTHR13301:SF122)
AthCY_H	AT1G52400.1	1.97204	6.20792e-63	BETA-D-GLUCOPYRANOSYL ABSCISATE BETA-GLUCOSIDASE-RELATED (PTHR10353:SF94)
AthCY_H	AT1G52400.3	1.97204	6.20792e-63	BETA-D-GLUCOPYRANOSYL ABSCISATE BETA-GLUCOSIDASE-RELATED (PTHR10353:SF94)
AthCY_H	AT1G17170.1	1.97202	7.75723e-05	GLUTATHIONE S-TRANSFERASE U19-RELATED (PTHR11260:SF427)	cytoskeletal protein(PC00085);epimerase/racemase(PC00135);reductase(PC00096);signaling molecule(PC00176);transferase(PC00198);translation elongation factor(PC00207)
AthCY_H	AT1G70470.1	1.96439	4.08143e-05	SUBFAMILY NOT NAMED (PTHR33429:SF8)
AthCY_H	AT3G21190.1	1.96029	1.21612e-05	GENOMIC DNA, CHROMOSOME 3, P1 CLONE: MXL8-RELATED (PTHR31288:SF15)
AthCY_H	AT3G53400.1	1.95963	1.85953e-19	CONSERVED PEPTIDE UPSTREAM OPEN READING FRAME 47 (PTHR33597:SF7)
AthCY_H	AT2G22620.1	1.95501	0.00010779	SUBFAMILY NOT NAMED (PTHR32018:SF10)
AthCY_H	AT3G42670.1	1.95368	2.19257e-09	SNF2 DOMAIN-CONTAINING PROTEIN CLASSY 1-RELATED (PTHR10799:SF790)	DNA helicase(PC00171)
AthCY_H	AT3G22550.1	1.94662	1.36622e-06	SUBFAMILY NOT NAMED (PTHR33059:SF41)
AthCY_H	AT3G44990.1	1.94617	0.000102685	XYLOGLUCAN ENDOTRANSGLUCOSYLASE/HYDROLASE PROTEIN 31 (PTHR31062:SF68)
AthCY_H	AT1G52400.2	1.93946	2.01041e-60	BETA-D-GLUCOPYRANOSYL ABSCISATE BETA-GLUCOSIDASE-RELATED (PTHR10353:SF94)
AthCY_H	AT1G79420.1	1.93926	0.000111906	SUBFAMILY NOT NAMED (PTHR31300:SF10)
AthCY_H	AT1G55740.1	1.93806	9.49256e-06	GALACTINOL--SUCROSE GALACTOSYLTRANSFERASE 1-RELATED (PTHR31268:SF18)
AthCY_H	AT5G63580.1	1.9376	9.21705e-05	FLAVONOL SYNTHASE 3-RELATED (PTHR10209:SF339)
AthCY_H	AT2G22610.2	1.93413	0.000116453	KINESIN-LIKE PROTEIN (PTHR24115:SF626)	microtubule binding motor protein(PC00085)
AthCY_H	AT4G35350.1	1.92671	0.000134426	XYLEM CYSTEINE PROTEINASE 1-RELATED (PTHR12411:SF492)	cysteine protease(PC00121)
AthCY_H	AT3G14780.1	1.92451	0.000137767	GLYCOSYLTRANSFERASE (PTHR12741:SF35)
AthCY_H	AT5G37660.1	1.92419	0.000121155	CYSTEINE-RICH REPEAT SECRETORY PROTEIN 60 (PTHR32080:SF20)
AthCY_H	AT5G37660.2	1.92419	0.000121155	CYSTEINE-RICH REPEAT SECRETORY PROTEIN 60 (PTHR32080:SF20)
AthCY_H	AT5G04310.1	1.91785	8.75201e-05	PECTATE LYASE-RELATED (PTHR31683:SF42)
AthCY_H	AT1G62540.1	1.91727	8.75201e-05	FLAVIN-CONTAINING MONOOXYGENASE (PTHR23023:SF186)	oxygenase(PC00176)
AthCY_H	AT5G60930.1	1.91695	6.18557e-05	KINESIN-LIKE PROTEIN-RELATED (PTHR24115:SF561)	microtubule binding motor protein(PC00085)
AthCY_H	AT4G39190.1	1.91384	9.23424e-08	SUBFAMILY NOT NAMED (PTHR33640:SF5)
AthCY_H	AT3G53620.1	1.91371	1.61804e-05	SOLUBLE INORGANIC PYROPHOSPHATASE 4 (PTHR10286:SF27)	pyrophosphatase(PC00121)
AthCY_H	AT3G16420.1	1.9115	7.49831e-07	EPITHIOSPECIFIER PROTEIN-RELATED (PTHR23244:SF385)
AthCY_H	AT3G16420.2	1.9115	7.49831e-07	EPITHIOSPECIFIER PROTEIN-RELATED (PTHR23244:SF385)
AthCY_H	AT3G16420.3	1.9115	7.49831e-07	EPITHIOSPECIFIER PROTEIN-RELATED (PTHR23244:SF385)
AthCY_H	AT5G66440.1	1.90779	8.11397e-08	SUBFAMILY NOT NAMED (PTHR33640:SF7)
AthCY_H	AT1G03780.2	1.90669	0.000163326	TARGETING PROTEIN FOR XKLP2 (PTHR14326:SF22)	non-motor microtubule binding protein(PC00085)
AthCY_H	AT1G03780.3	1.90669	0.000163326	TARGETING PROTEIN FOR XKLP2 (PTHR14326:SF22)	non-motor microtubule binding protein(PC00085)
AthCY_H	AT3G14940.1	1.90651	2.7402e-07	PHOSPHOENOLPYRUVATE CARBOXYLASE 1-RELATED (PTHR30523:SF15)	lyase(PC00144)
AthCY_H	AT1G80660.2	1.90043	0.000187743	ATPASE 9, PLASMA MEMBRANE-TYPE (PTHR42861:SF26)	cation transporter(PC00227);ion channel(PC00068)
AthCY_H	AT1G31880.1	1.88351	0.000186582	PROTEIN BREVIS RADIX-RELATED (PTHR22870:SF267)	chromatin/chromatin-binding protein(PC00171);guanyl-nucleotide exchange factor(PC00009)
AthCY_H	AT1G73850.1	1.88302	1.57329e-06	SUBFAMILY NOT NAMED (PTHR10759:SF26)	ribosomal protein(PC00171)
AthCY_H	AT4G37410.1	1.88273	0.000203363	CYTOCHROME P450-RELATED (PTHR24298:SF268)	oxygenase(PC00176)
AthCY_H	AT1G77450.1	1.87698	3.46375e-08	GRAB1-LIKE PROTEIN-RELATED (PTHR31719:SF48)
AthCY_H	AT1G62710.1	1.87493	1.33983e-15	VACUOLAR-PROCESSING ENZYME BETA-ISOZYME (PTHR12000:SF24)	cysteine protease(PC00121)
AthCY_H	AT1G32510.1	1.87042	0.000226851	F5D14.30 PROTEIN-RELATED (PTHR31989:SF81)
AthCY_H	AT1G09310.1	1.85607	4.61535e-29	SUBFAMILY NOT NAMED (PTHR31676:SF34)
AthCY_H	AT5G24800.1	1.8542	4.05928e-12	BASIC LEUCINE ZIPPER 9 (PTHR22952:SF307)
AthCY_H	AT3G16400.1	1.85126	5.66961e-13	EPITHIOSPECIFIER PROTEIN-RELATED (PTHR23244:SF385)
AthCY_H	AT3G16400.2	1.85126	5.66961e-13	EPITHIOSPECIFIER PROTEIN-RELATED (PTHR23244:SF385)
AthCY_H	AT1G65910.1	1.84798	0.000252713	F12P19.8 PROTEIN-RELATED (PTHR31989:SF98)
AthCY_H	AT3G15720.1	1.84483	0.000322736	GLYCOSIDE HYDROLASE FAMILY 28 PROTEIN / POLYGALACTURONASE (PECTINASE) FAMILY PROTEIN-RELATED (PTHR31736:SF17)
AthCY_H	AT4G37750.1	1.84385	0.000123421	AP2-LIKE ETHYLENE-RESPONSIVE TRANSCRIPTION FACTOR AIL5-RELATED (PTHR32467:SF42)
AthCY_H	AT5G51600.1	1.84285	0.000295166	65-KDA MICROTUBULE-ASSOCIATED PROTEIN 3-RELATED (PTHR19321:SF27)	non-motor microtubule binding protein(PC00085)
AthCY_H	AT4G18360.1	1.84086	8.49179e-05	PEROXISOMAL (S)-2-HYDROXY-ACID OXIDASE GLO5 (PTHR10578:SF89)	dehydrogenase(PC00176);isomerase(PC00092);ligase(PC00135)
AthCY_H	AT4G39210.1	1.83932	5.674e-20	GLUCOSE-1-PHOSPHATE ADENYLYLTRANSFERASE LARGE SUBUNIT 3, CHLOROPLASTIC-RELATED (PTHR43523:SF1)	guanyl-nucleotide exchange factor(PC00095);nucleotidyltransferase(PC00022);translation initiation factor(PC00113)
AthCY_H	AT4G14310.1	1.83861	0.000341019	TRANSDUCIN/WD40 DOMAIN-CONTAINING PROTEIN-LIKE PROTEIN (PTHR35492:SF2)
AthCY_H	AT4G14310.2	1.83861	0.000341019	TRANSDUCIN/WD40 DOMAIN-CONTAINING PROTEIN-LIKE PROTEIN (PTHR35492:SF2)
AthCY_H	AT1G17020.1	1.83426	3.20165e-05	2-OXOGLUTARATE (2OG) AND FE(II)-DEPENDENT OXYGENASE SUPERFAMILY PROTEIN-RELATED (PTHR10209:SF231)
AthCY_H	AT2G14620.1	1.83241	7.08601e-07	XYLOGLUCAN ENDOTRANSGLUCOSYLASE/HYDROLASE PROTEIN 10-RELATED (PTHR31062:SF73)
AthCY_H	AT1G20160.1	1.83133	3.70595e-19	CO(2)-RESPONSE SECRETED PROTEASE-RELATED (PTHR10795:SF477)	serine protease(PC00121)
AthCY_H	AT3G21770.1	1.82918	0.000329823	PEROXIDASE 3-RELATED (PTHR31235:SF88)
AthCY_H	AT5G54130.2	1.82612	0.000139068	SUBFAMILY NOT NAMED (PTHR12121:SF58)	exoribonuclease(PC00171)
AthCY_H	AT1G20160.2	1.81986	1.60545e-17	CO(2)-RESPONSE SECRETED PROTEASE-RELATED (PTHR10795:SF477)	serine protease(PC00121)
AthCY_H	AT1G11570.1	1.81468	0.000375444	NUCLEAR TRANSPORT FACTOR 2-LIKE PROTEIN (PTHR12612:SF11)
AthCY_H	AT1G30760.1	1.81394	0.000424826	FAD-BINDING AND BBE DOMAIN-CONTAINING PROTEIN (PTHR32448:SF35)
AthCY_H	AT1G15760.1	1.81358	0.000379169	SUBFAMILY NOT NAMED (PTHR33915:SF7)
AthCY_H	AT5G62960.1	1.81303	0.000281492	SUBFAMILY NOT NAMED (PTHR12242:SF17)
AthCY_H	AT3G53980.1	1.81109	0.000385338	SUBFAMILY NOT NAMED (PTHR33122:SF23)
AthCY_H	AT3G53980.2	1.81109	0.000385338	SUBFAMILY NOT NAMED (PTHR33122:SF23)
AthCY_H	AT3G17360.1	1.80975	0.00044016	PHRAGMOPLAST ORIENTING KINESIN-1 (PTHR24115:SF602)	microtubule binding motor protein(PC00085)
AthCY_H	AT1G51340.1	1.80593	4.2298e-07	MATE EFFLUX FAMILY PROTEIN 1 (PTHR42893:SF2)	transporter(PC00227)
AthCY_H	AT3G47420.1	1.80518	2.25777e-11	MAJOR FACILITATOR SUPERFAMILY TRANSPORTER 16, ISOFORM B (PTHR43184:SF12)	cation transporter(PC00227)
AthCY_H	AT1G51340.2	1.79714	3.15453e-07	MATE EFFLUX FAMILY PROTEIN 1 (PTHR42893:SF2)	transporter(PC00227)
AthCY_H	AT5G51580.1	1.7953	4.99901e-06	unknown protein
AthCY_H	AT5G45520.1	1.78966	0.000352285	LEUCINE-RICH REPEAT (LRR) FAMILY PROTEIN-RELATED (PTHR23155:SF760)
AthCY_H	AT3G03770.1	1.78952	2.66878e-12	SUBFAMILY NOT NAMED (PTHR27003:SF230)
AthCY_H	AT3G03770.2	1.78952	2.66878e-12	SUBFAMILY NOT NAMED (PTHR27003:SF230)
AthCY_H	AT3G61890.1	1.78876	2.1118e-09	HOMEOBOX-LEUCINE ZIPPER PROTEIN ATHB-12-RELATED (PTHR24326:SF407)
AthCY_H	AT4G02670.1	1.78164	0.000495282	PROTEIN INDETERMINATE-DOMAIN 12 (PTHR10593:SF71)
AthCY_H	AT4G15210.2	1.77646	0.000514601	BETA-AMYLASE 5-RELATED (PTHR31352:SF24)
AthCY_H	AT2G32530.1	1.77345	0.000585435	CELLULOSE SYNTHASE-LIKE PROTEIN B1-RELATED (PTHR13301:SF101)
AthCY_H	AT3G21240.1	1.77312	6.2603e-06	4-COUMARATE--COA LIGASE 1-RELATED (PTHR24096:SF268)	ligase(PC00142)
AthCY_H	AT4G24780.1	1.77185	1.59975e-17	PECTATE LYASE 18-RELATED (PTHR31683:SF34)
AthCY_H	AT4G24780.2	1.77185	1.59975e-17	PECTATE LYASE 18-RELATED (PTHR31683:SF34)
AthCY_H	AT3G55120.1	1.76714	0.00027124	CHALCONE--FLAVONONE ISOMERASE 1 (PTHR28039:SF14)
AthCY_H	AT1G11700.1	1.76605	7.73353e-05	SUBFAMILY NOT NAMED (PTHR33083:SF34)
AthCY_H	AT1G20930.1	1.76496	0.000565988	CYCLIN-DEPENDENT KINASE B2-1-RELATED (PTHR24056:SF291)	non-receptor serine/threonine protein kinase(PC00220);non-receptor tyrosine protein kinase(PC00137)
AthCY_H	AT5G67200.1	1.76312	0.000218503	LEUCINE-RICH REPEAT PROTEIN KINASE FAMILY PROTEIN (PTHR27008:SF88)
AthCY_H	AT3G15720.2	1.76055	0.00068646	GLYCOSIDE HYDROLASE FAMILY 28 PROTEIN / POLYGALACTURONASE (PECTINASE) FAMILY PROTEIN-RELATED (PTHR31736:SF17)
AthCY_H	AT3G26290.1	1.75657	5.16276e-18	BIFUNCTIONAL DIHYDROCAMALEXATE SYNTHASE/CAMALEXIN SYNTHASE-RELATED (PTHR24298:SF288)	oxygenase(PC00176)
AthCY_H	AT3G60160.1	1.755	1.77682e-25	ABC TRANSPORTER C FAMILY MEMBER 15-RELATED (PTHR24223:SF315)	ATP-binding cassette (ABC) transporter(PC00227)
AthCY_H	AT3G10190.1	1.75354	1.84836e-06	CALCIUM-BINDING PROTEIN CML36-RELATED (PTHR10891:SF693)	calmodulin(PC00060);enzyme modulator(PC00131);signaling molecule(PC00061)
AthCY_H	AT5G11620.1	1.74948	0.000654303	PHD FAMILY PROTEIN (PTHR21540:SF2)
AthCY_H	AT5G19875.1	1.74945	8.0943e-05	SUBFAMILY NOT NAMED (PTHR33306:SF13)
AthCY_H	AT2G46140.1	1.74842	0.000664282	DESICCATION-RELATED PROTEIN LEA14-RELATED (PTHR31459:SF8)
AthCY_H	AT2G01913.1	1.7427	0.000811778	SUBFAMILY NOT NAMED (PTHR34196:SF4)
AthCY_H	AT1G44800.1	1.74268	2.31547e-10	SUBFAMILY NOT NAMED (PTHR31218:SF84)
AthCY_H	AT4G00670.1	1.73745	0.000299922	REMORIN (PTHR31775:SF10)
AthCY_H	AT1G18250.1	1.73644	0.000727805	PATHOGENESIS-RELATED THAUMATIN-LIKE PROTEIN-RELATED (PTHR31048:SF60)
AthCY_H	AT2G32990.1	1.73387	0.000823226	ENDOGLUCANASE 11 (PTHR22298:SF84)
AthCY_H	AT5G44400.1	1.73266	3.75669e-14	BERBERINE BRIDGE ENZYME-RELATED (PTHR32448:SF38)
AthCY_H	AT3G04030.1	1.73179	1.80512e-07	MYB FAMILY TRANSCRIPTION FACTOR-RELATED (PTHR31499:SF17)
AthCY_H	AT3G59100.1	1.72552	1.94032e-15	CALLOSE SYNTHASE 7-RELATED (PTHR12741:SF42)
AthCY_H	AT5G54130.4	1.72252	0.000713851	SUBFAMILY NOT NAMED (PTHR12121:SF58)	exoribonuclease(PC00171)
AthCY_H	AT3G61220.2	1.72139	3.60456e-07	(+)-NEOMENTHOL DEHYDROGENASE-RELATED (PTHR43490:SF23)	dehydrogenase(PC00176);reductase(PC00092)
AthCY_H	AT2G37870.1	1.7213	0.000981917	NON-SPECIFIC LIPID-TRANSFER PROTEIN (PTHR33122:SF15)
AthCY_H	AT4G24010.1	1.71846	0.00100462	CELLULOSE SYNTHASE-LIKE PROTEIN G1-RELATED (PTHR13301:SF122)
AthCY_H	AT5G48690.1	1.71673	0.000853589	UBX DOMAIN-CONTAINING PROTEIN 4 (PTHR13020:SF51)
AthCY_H	AT4G23680.1	1.71673	0.000996695	F17F8.9-RELATED (PTHR31338:SF17)
AthCY_H	AT3G17790.1	1.7132	2.05853e-24	TARTRATE-RESISTANT ACID PHOSPHATASE TYPE 5 (PTHR10161:SF23)
AthCY_H	AT3G61220.1	1.71161	2.32266e-07	(+)-NEOMENTHOL DEHYDROGENASE-RELATED (PTHR43490:SF23)	dehydrogenase(PC00176);reductase(PC00092)
AthCY_H	AT2G34540.2	1.70736	0.000926915	SUBFAMILY NOT NAMED (PTHR36350:SF4)
AthCY_H	AT2G37770.1	1.70253	0.00110494	ALDEHYDE REDUCTASE Y, ISOFORM D-RELATED (PTHR11732:SF360)	reductase(PC00176)
AthCY_H	AT3G03450.1	1.70188	0.000365495	DELLA PROTEIN RGL1-RELATED (PTHR31636:SF106)
AthCY_H	AT5G17160.1	1.6974	0.0010045	T17B22.18 PROTEIN (PTHR33621:SF3)
AthCY_H	AT1G77120.1	1.69563	1.04161e-07	ALCOHOL DEHYDROGENASE CLASS-P (PTHR43880:SF19)	dehydrogenase(PC00176);reductase(PC00092)
AthCY_H	AT5G22860.1	1.69468	9.40653e-09	PROLYLCARBOXYPEPTIDASE-LIKE PROTEIN-RELATED (PTHR11010:SF58)	serine protease(PC00121)
AthCY_H	AT5G11100.1	1.69338	0.000944614	SYNAPTOTAGMIN-4 (PTHR10774:SF125)
AthCY_H	AT5G53830.1	1.6914	2.62793e-06	VQ MOTIF-CONTAINING PROTEIN 19-RELATED (PTHR33402:SF10)
AthCY_H	AT3G16470.3	1.68627	1.63621e-16	EPITHIOSPECIFIER PROTEIN-RELATED (PTHR23244:SF385)
AthCY_H	AT3G04030.3	1.6848	5.2064e-07	MYB FAMILY TRANSCRIPTION FACTOR-RELATED (PTHR31499:SF17)
AthCY_H	AT1G75620.1	1.67866	0.00139294	F10A5.18 (PTHR32208:SF36)
AthCY_H	AT4G15910.1	1.6786	0.000470417	SUBFAMILY NOT NAMED (PTHR33509:SF13)
AthCY_H	AT5G22930.1	1.67686	0.00144748	SUBFAMILY NOT NAMED (PTHR33431:SF4)
AthCY_H	AT5G07440.3	1.66962	1.24304e-12	GLUTAMATE DEHYDROGENASE, MITOCHONDRIAL (PTHR11606:SF20)	dehydrogenase(PC00176)
AthCY_H	AT2G19090.1	1.66605	0.000433221	SUBFAMILY NOT NAMED (PTHR21450:SF38)
AthCY_H	AT5G50290.1	1.66413	0.00158422	SUBFAMILY NOT NAMED (PTHR33355:SF15)
AthCY_H	AT5G49480.1	1.65633	2.62235e-05	SUBFAMILY NOT NAMED (PTHR10891:SF729)	calmodulin(PC00060);enzyme modulator(PC00131);signaling molecule(PC00061)
AthCY_H	AT1G64700.1	1.65531	0.00158422	SUBFAMILY NOT NAMED (PTHR33148:SF25)
AthCY_H	AT1G17745.1	1.65438	7.33037e-37	D-3-PHOSPHOGLYCERATE DEHYDROGENASE 2, CHLOROPLASTIC (PTHR42938:SF1)	dehydrogenase(PC00176)
AthCY_H	AT5G07440.1	1.65352	6.30193e-17	GLUTAMATE DEHYDROGENASE, MITOCHONDRIAL (PTHR11606:SF20)	dehydrogenase(PC00176)
AthCY_H	AT5G07440.2	1.65352	6.30193e-17	GLUTAMATE DEHYDROGENASE, MITOCHONDRIAL (PTHR11606:SF20)	dehydrogenase(PC00176)
AthCY_H	AT5G54130.3	1.65124	0.00163264	SUBFAMILY NOT NAMED (PTHR12121:SF58)	exoribonuclease(PC00171)
AthCY_H	AT5G04700.1	1.64889	0.000187743	ANKYRIN REPEAT FAMILY PROTEIN (PTHR24177:SF71)
AthCY_H	AT1G02450.1	1.6481	1.1187e-06	PROTEIN NIM1-INTERACTING 1 (PTHR33669:SF5)
AthCY_H	AT3G10450.2	1.64669	2.5009e-10	SERINE CARBOXYPEPTIDASE-LIKE 1-RELATED (PTHR11802:SF177)	serine protease(PC00121)
AthCY_H	AT4G21310.1	1.64404	0.00189	SUBFAMILY NOT NAMED (PTHR31769:SF37)
AthCY_H	AT4G14090.1	1.64373	0.00187139	UDP-GLYCOSYLTRANSFERASE 75B1-RELATED (PTHR11926:SF605)
AthCY_H	AT1G63300.1	1.63934	0.00181905	MYOSIN HEAVY CHAIN-RELATED PROTEIN (PTHR34452:SF3)
AthCY_H	AT5G04860.1	1.63674	2.07659e-06	EXPRESSED PROTEIN (PTHR31182:SF9)
AthCY_H	AT5G06720.1	1.63553	0.00200353	PEROXIDASE 53-RELATED (PTHR31388:SF89)
AthCY_H	AT4G23420.1	1.63337	0.00198269	NAD(P)-BINDING ROSSMANN-FOLD SUPERFAMILY PROTEIN-RELATED (PTHR24320:SF125)	dehydrogenase(PC00176);reductase(PC00092)
AthCY_H	AT4G23420.2	1.63337	0.00198269	NAD(P)-BINDING ROSSMANN-FOLD SUPERFAMILY PROTEIN-RELATED (PTHR24320:SF125)	dehydrogenase(PC00176);reductase(PC00092)
AthCY_H	AT4G01870.1	1.63205	2.80395e-13	SUBFAMILY NOT NAMED (PTHR32161:SF14)
AthCY_H	AT3G06035.1	1.63202	0.00192915	SUBFAMILY NOT NAMED (PTHR33976:SF4)
AthCY_H	AT1G17745.2	1.63099	6.99141e-34	D-3-PHOSPHOGLYCERATE DEHYDROGENASE 2, CHLOROPLASTIC (PTHR42938:SF1)	dehydrogenase(PC00176)
AthCY_H	AT3G53230.1	1.63054	3.75133e-10	CELL DIVISION CONTROL PROTEIN 48 HOMOLOG D (PTHR23077:SF90)
AthCY_H	AT1G52700.1	1.62187	0.00222188	ALPHA/BETA-HYDROLASES SUPERFAMILY PROTEIN-RELATED (PTHR10655:SF49)	phospholipase(PC00121)
AthCY_H	AT5G02260.1	1.62066	0.00226264	EXPANSIN-A16-RELATED (PTHR31867:SF44)
AthCY_H	AT5G24280.1	1.61883	0.000221055	GAMMA-IRRADIATION AND MITOMYCIN C INDUCED 1-RELATED (PTHR33566:SF3)
AthCY_H	AT4G00460.2	1.61671	0.00187334	ROP GUANINE NUCLEOTIDE EXCHANGE FACTOR 2-RELATED (PTHR33101:SF20)
AthCY_H	AT5G05365.1	1.61622	0.00187596	HEAVY METAL TRANSPORT/DETOXIFICATION SUPERFAMILY PROTEIN (PTHR22814:SF162)	chaperone(PC00072);transfer/carrier protein(PC00219)
AthCY_H	AT5G11510.2	1.61395	0.00190714	MYB PROTEIN (PTHR10641:SF710)	DNA binding protein(PC00171);transcription factor(PC00009)
AthCY_H	AT5G23370.1	1.61395	0.00190714	GEM-LIKE PROTEIN 2-RELATED (PTHR31969:SF30)
AthCY_H	AT4G23900.1	1.61045	0.00194635	NUCLEOSIDE DIPHOSPHATE KINASE (PTHR11349:SF75)
AthCY_H	AT4G35350.2	1.60791	0.00199471	XYLEM CYSTEINE PROTEINASE 1-RELATED (PTHR12411:SF492)	cysteine protease(PC00121)
AthCY_H	AT2G32750.1	1.60791	0.00199471	EXOSTOSIN FAMILY PROTEIN-RELATED (PTHR11062:SF119)	glycosyltransferase(PC00220)
AthCY_H	AT4G26660.1	1.60544	0.00252759	KINESIN-LIKE PROTEIN (PTHR24115:SF611)	microtubule binding motor protein(PC00085)
AthCY_H	AT4G20320.1	1.60399	4.96179e-07	CTP SYNTHASE (PTHR11550:SF19)	ligase(PC00142)
AthCY_H	AT4G20320.2	1.60399	4.96179e-07	CTP SYNTHASE (PTHR11550:SF19)	ligase(PC00142)
AthCY_H	AT2G40390.1	1.60242	0.00246176	GB|AAD25673.1 (PTHR31439:SF6)
AthCY_H	AT2G17500.1	1.59871	0.000511647	AUXIN EFFLUX CARRIER FAMILY PROTEIN (PTHR31651:SF10)
AthCY_H	AT2G17500.2	1.59871	0.000511647	AUXIN EFFLUX CARRIER FAMILY PROTEIN (PTHR31651:SF10)
AthCY_H	AT2G17500.3	1.59871	0.000511647	AUXIN EFFLUX CARRIER FAMILY PROTEIN (PTHR31651:SF10)
AthCY_H	AT2G17500.4	1.59871	0.000511647	AUXIN EFFLUX CARRIER FAMILY PROTEIN (PTHR31651:SF10)
AthCY_H	AT5G47060.1	1.59189	4.09898e-06	SUBFAMILY NOT NAMED (PTHR33059:SF53)
AthCY_H	AT4G39510.1	1.59126	0.00284651	ALKANE HYDROXYLASE MAH1-RELATED (PTHR24296:SF44)	oxygenase(PC00176)
AthCY_H	AT5G37010.1	1.58924	0.00279115	SUBFAMILY NOT NAMED (PTHR34367:SF3)
AthCY_H	AT5G22860.2	1.58901	2.18569e-07	PROLYLCARBOXYPEPTIDASE-LIKE PROTEIN-RELATED (PTHR11010:SF58)	serine protease(PC00121)
AthCY_H	AT1G53140.1	1.58578	0.00234721	DYNAMIN-RELATED PROTEIN 5A (PTHR11566:SF92)	hydrolase(PC00121);microtubule family cytoskeletal protein(PC00085);small GTPase(PC00157)
AthCY_H	AT1G02690.1	1.58518	0.000778639	IMPORTIN SUBUNIT ALPHA-3-RELATED (PTHR23316:SF43)	transfer/carrier protein(PC00219)
AthCY_H	AT3G24770.1	1.58502	0.000877447	CLAVATA3/ESR (CLE)-RELATED PROTEIN 41-RELATED (PTHR35301:SF3)
AthCY_H	AT4G15550.1	1.585	3.30852e-07	UDP-GLYCOSYLTRANSFERASE 75B1-RELATED (PTHR11926:SF605)
AthCY_H	AT4G23420.3	1.57985	0.00298713	NAD(P)-BINDING ROSSMANN-FOLD SUPERFAMILY PROTEIN-RELATED (PTHR24320:SF125)	dehydrogenase(PC00176);reductase(PC00092)
AthCY_H	AT5G17220.1	1.57949	0.00246176	GLUTATHIONE S-TRANSFERASE F11-RELATED (PTHR11260:SF402)	cytoskeletal protein(PC00085);epimerase/racemase(PC00135);reductase(PC00096);signaling molecule(PC00176);transferase(PC00198);translation elongation factor(PC00207)
AthCY_H	AT3G52900.1	1.57949	0.00246176	SUBFAMILY NOT NAMED (PTHR21470:SF6)
AthCY_H	AT3G54390.1	1.57809	0.0030591	SUBFAMILY NOT NAMED (PTHR31307:SF26)
AthCY_H	AT2G35350.1	1.57772	0.00320378	PROTEIN PHOSPHATASE 2C 29 (PTHR13832:SF496)	kinase inhibitor(PC00095);protein phosphatase(PC00140)
AthCY_H	AT3G28270.1	1.57751	2.18588e-05	SUBFAMILY NOT NAMED (PTHR31113:SF7)
AthCY_H	AT3G28270.2	1.57751	2.18588e-05	SUBFAMILY NOT NAMED (PTHR31113:SF7)
AthCY_H	AT1G02335.1	1.57626	0.00249814	GERMIN-LIKE PROTEIN SUBFAMILY 2 MEMBER 2-RELATED (PTHR31238:SF51)
AthCY_H	AT1G18250.2	1.57626	0.00249814	PATHOGENESIS-RELATED THAUMATIN-LIKE PROTEIN-RELATED (PTHR31048:SF60)
AthCY_H	AT4G16260.1	1.57552	2.67654e-05	SUBFAMILY NOT NAMED (PTHR32227:SF176)
AthCY_H	AT3G04030.2	1.57524	1.64172e-05	MYB FAMILY TRANSCRIPTION FACTOR-RELATED (PTHR31499:SF17)
AthCY_H	AT2G22620.2	1.57507	0.00317932	SUBFAMILY NOT NAMED (PTHR32018:SF10)
AthCY_H	AT5G58690.1	1.57477	0.000355513	1-PHOSPHATIDYLINOSITOL 4,5-BISPHOSPHATE PHOSPHODIESTERASE 1 (PTHR10336:SF140)	calcium-binding protein(PC00060);phospholipase(PC00121)
AthCY_H	AT4G18360.2	1.57447	0.0020161	PEROXISOMAL (S)-2-HYDROXY-ACID OXIDASE GLO5 (PTHR10578:SF89)	dehydrogenase(PC00176);isomerase(PC00092);ligase(PC00135)
AthCY_H	AT3G45680.1	1.57352	0.00322029	PROTEIN NRT1/ PTR FAMILY 2.1-RELATED (PTHR11654:SF193)	transporter(PC00227)
AthCY_H	AT4G35560.1	1.55903	3.25212e-06	DUO1-ACTIVATED WD40 1 (PTHR10241:SF40)	membrane trafficking regulatory protein(PC00150)
AthCY_H	AT3G10450.1	1.55872	1.20203e-10	SERINE CARBOXYPEPTIDASE-LIKE 1-RELATED (PTHR11802:SF177)	serine protease(PC00121)
AthCY_H	AT3G60970.1	1.55825	1.48805e-08	ABC TRANSPORTER C FAMILY MEMBER 15-RELATED (PTHR24223:SF315)	ATP-binding cassette (ABC) transporter(PC00227)
AthCY_H	AT3G22910.1	1.55792	3.45632e-10	CALCIUM-TRANSPORTING ATPASE 13, PLASMA MEMBRANE-TYPE-RELATED (PTHR24093:SF387)	cation transporter(PC00227);ion channel(PC00068)
AthCY_H	AT4G34135.1	1.55774	2.97323e-11	UDP-GLUCOSYL TRANSFERASE 73B2-RELATED (PTHR11926:SF630)
AthCY_H	AT2G29420.1	1.55196	1.79933e-05	GLUTATHIONE S-TRANSFERASE U7 (PTHR11260:SF345)	cytoskeletal protein(PC00085);epimerase/racemase(PC00135);reductase(PC00096);signaling molecule(PC00176);transferase(PC00198);translation elongation factor(PC00207)
AthCY_H	AT5G57190.1	1.54896	0.000691363	PHOSPHATIDYLSERINE DECARBOXYLASE PROENZYME 2 (PTHR10067:SF7)
AthCY_H	AT4G08160.1	1.54682	0.00390577	F19C14.2 PROTEIN-RELATED (PTHR31490:SF23)
AthCY_H	AT5G12080.1	1.54642	6.64559e-06	MECHANOSENSITIVE ION CHANNEL PROTEIN 10-RELATED (PTHR31618:SF13)
AthCY_H	AT5G12080.2	1.54642	6.64559e-06	MECHANOSENSITIVE ION CHANNEL PROTEIN 10-RELATED (PTHR31618:SF13)
AthCY_H	AT5G12080.3	1.54642	6.64559e-06	MECHANOSENSITIVE ION CHANNEL PROTEIN 10-RELATED (PTHR31618:SF13)
AthCY_H	AT2G47500.1	1.5434	0.000293153	KINESIN-LIKE PROTEIN (PTHR24115:SF660)	microtubule binding motor protein(PC00085)
AthCY_H	AT2G25060.1	1.54186	0.00390577	EARLY NODULIN-LIKE PROTEIN 1-RELATED (PTHR33021:SF90)
AthCY_H	AT2G32020.1	1.54131	0.00321482	ACYL-COA N-ACYLTRANSFERASES (NAT) SUPERFAMILY PROTEIN (PTHR13256:SF55)
AthCY_H	AT3G16340.1	1.53865	4.95886e-06	ABC TRANSPORTER G FAMILY MEMBER 29-RELATED (PTHR19241:SF326)	ATP-binding cassette (ABC) transporter(PC00227)
AthCY_H	AT4G39330.2	1.53814	3.30685e-06	CINNAMYL ALCOHOL DEHYDROGENASE 2-RELATED (PTHR42683:SF16)	dehydrogenase(PC00176);reductase(PC00092)
AthCY_H	AT5G67160.1	1.53678	0.000773832	ANTHRANILATE N-HYDROXYCINNAMOYL/BENZOYLTRANSFERASE-LIKE PROTEIN-RELATED (PTHR31896:SF14)
AthCY_H	AT1G03780.1	1.53568	0.00334213	TARGETING PROTEIN FOR XKLP2 (PTHR14326:SF22)	non-motor microtubule binding protein(PC00085)
AthCY_H	AT4G35560.2	1.5323	7.26677e-06	DUO1-ACTIVATED WD40 1 (PTHR10241:SF40)	membrane trafficking regulatory protein(PC00150)
AthCY_H	AT5G24770.1	1.52696	0.00119087	ACID PHOSPHATASE-RELATED (PTHR31284:SF27)
AthCY_H	AT5G51920.1	1.52599	0.00187596	CATALYTIC/ PYRIDOXAL PHOSPHATE BINDING PROTEIN (PTHR14237:SF42)
AthCY_H	AT5G15500.2	1.52579	2.20922e-10	ANKYRIN REPEAT FAMILY PROTEIN-RELATED (PTHR24128:SF32)
AthCY_H	AT5G62820.1	1.52302	0.00239674	CASP-LIKE PROTEIN 4A2-RELATED (PTHR11615:SF185)	dehydrogenase(PC00176);reductase(PC00092)
AthCY_H	AT5G17420.1	1.52292	0.00362439	CELLULOSE SYNTHASE A CATALYTIC SUBUNIT 7 [UDP-FORMING] (PTHR13301:SF117)
AthCY_H	AT1G68170.1	1.52292	0.00362439	SUBFAMILY NOT NAMED (PTHR31218:SF95)
AthCY_H	AT5G24150.2	1.51801	0.00187272	SQUALENE EPOXIDASE 1-RELATED (PTHR10835:SF2)	oxygenase(PC00176)
AthCY_H	AT5G24150.1	1.51634	0.00166195	SQUALENE EPOXIDASE 1-RELATED (PTHR10835:SF2)	oxygenase(PC00176)
AthCY_H	AT5G22300.1	1.51605	4.22417e-07	NIT-1 (PTHR23088:SF43)	hydrolase(PC00121)
AthCY_H	AT1G79430.1	1.51499	9.52154e-06	MYB FAMILY TRANSCRIPTION FACTOR APL (PTHR31499:SF14)
AthCY_H	AT2G34540.1	1.51201	0.00391367	SUBFAMILY NOT NAMED (PTHR36350:SF4)
AthCY_H	AT4G01700.1	1.51127	3.54876e-10	SUBFAMILY NOT NAMED (PTHR22595:SF73)
AthCY_H	AT3G16340.2	1.50869	1.14948e-05	ABC TRANSPORTER G FAMILY MEMBER 29-RELATED (PTHR19241:SF326)	ATP-binding cassette (ABC) transporter(PC00227)
AthCY_H	AT3G25855.1	1.50737	0.00405636	SUBFAMILY NOT NAMED (PTHR22814:SF228)	chaperone(PC00072);transfer/carrier protein(PC00219)
AthCY_H	AT5G55090.1	1.50696	0.00504934	MITOGEN-ACTIVATED PROTEIN KINASE KINASE KINASE 15-RELATED (PTHR24361:SF445)
AthCY_H	AT5G48690.2	1.50685	0.00405767	UBX DOMAIN-CONTAINING PROTEIN 4 (PTHR13020:SF51)
AthCY_H	AT3G56970.1	1.50685	0.00405767	ACHAETE-SCUTE COMPLEX PROTEIN T5-RELATED (PTHR13935:SF65)	basic helix-loop-helix transcription factor(PC00218);nucleic acid binding(PC00055)
AthCY_H	AT5G15500.1	1.50561	1.02748e-07	ANKYRIN REPEAT FAMILY PROTEIN-RELATED (PTHR24128:SF32)
AthCY_H	AT4G36380.1	1.50181	0.00367065	3-EPI-6-DEOXOCATHASTERONE 23-MONOOXYGENASE (PTHR24286:SF136)	oxygenase(PC00176)
AthCY_H	AT1G70950.1	1.50122	0.00419643	SUBFAMILY NOT NAMED (PTHR31358:SF24)
AthCY_H	AT1G35140.1	-5.14683	1.41934e-69	Protein EXORDIUM-like 1;EXL1;ortholog	PROTEIN EXORDIUM-RELATED (PTHR31279:SF29)
AthCY_H	AT5G44020.1	-4.37107	1.03947e-111	HAD superfamily, subfamily IIIB acid phosphatase;At5g44020;ortholog	HAD SUPERFAMILY, SUBFAMILY IIIB ACID PHOSPHATASE (PTHR31284:SF25)
AthCY_H	AT5G65730.1	-4.03111	5.11422e-34	Probable xyloglucan endotransglucosylase/hydrolase protein 6;XTH6;ortholog	XYLOGLUCAN ENDOTRANSGLUCOSYLASE/HYDROLASE PROTEIN 6-RELATED (PTHR31062:SF81)
AthCY_H	AT2G10940.1	-3.9109	2.28432e-36	At2g10940/F15K19.1;At2g10940;ortholog	SUBFAMILY NOT NAMED (PTHR31731:SF48)
AthCY_H	AT2G10940.2	-3.9109	2.28432e-36	At2g10940/F15K19.1;At2g10940;ortholog	SUBFAMILY NOT NAMED (PTHR31731:SF48)
AthCY_H	AT2G16660.1	-3.85324	5.98454e-131	At2g16660/T24I21.7;At2g16660;ortholog	MAJOR FACILITATOR FAMILY PROTEIN (PTHR21576:SF62)
AthCY_H	AT3G45970.1	-3.76843	3.24025e-45	Expansin-like A1;EXLA1;ortholog	EXPANSIN-LIKE A1-RELATED (PTHR31692:SF29)
AthCY_H	AT4G08950.1	-3.75521	1.53225e-48	Protein EXORDIUM;EXO;ortholog	PROTEIN EXORDIUM-RELATED (PTHR31279:SF29)
AthCY_H	AT5G57560.1	-3.72331	3.02946e-171	Xyloglucan endotransglucosylase/hydrolase protein 22;XTH22;ortholog	XYLOGLUCAN ENDOTRANSGLUCOSYLASE/HYDROLASE PROTEIN 20-RELATED (PTHR31062:SF64)
AthCY_H	AT1G77640.1	-3.70852	1.47375e-18	Ethylene-responsive transcription factor ERF013;ERF013;ortholog	ETHYLENE-RESPONSIVE TRANSCRIPTION FACTOR ERF012-RELATED (PTHR31985:SF64)
AthCY_H	AT2G23130.1	-3.59868	1.75621e-19	Lysine-rich arabinogalactan protein 17;AGP17;ortholog	LYSINE-RICH ARABINOGALACTAN PROTEIN 17-RELATED (PTHR37209:SF4)
AthCY_H	AT2G31010.1	-3.55634	7.92822e-27	Putative serine/threonine kinase;At2g31010;ortholog	SERINE/THREONINE KINASE-RELATED (PTHR23257:SF627)
AthCY_H	AT2G31010.2	-3.55634	7.92822e-27	Putative serine/threonine kinase;At2g31010;ortholog	SERINE/THREONINE KINASE-RELATED (PTHR23257:SF627)
AthCY_H	AT1G75750.1	-3.43537	3.33459e-46	Gibberellin-regulated protein 1;GASA1;ortholog	GIBBERELLIN-REGULATED PROTEIN 1-RELATED (PTHR23201:SF28)
AthCY_H	AT3G47340.1	-3.40553	1.51357e-38	Asparagine synthetase [glutamine-hydrolyzing] 1;ASN1;ortholog	ASPARAGINE SYNTHETASE (PTHR11772:SF31)
AthCY_H	AT4G34410.1	-3.39646	1.28578e-17	Ethylene-responsive transcription factor ERF109;ERF109;ortholog	ETHYLENE-RESPONSIVE TRANSCRIPTION FACTOR 10-RELATED (PTHR31677:SF33)
AthCY_H	AT1G21910.1	-3.31602	9.69666e-15	Ethylene-responsive transcription factor ERF012;ERF012;ortholog	ETHYLENE-RESPONSIVE TRANSCRIPTION FACTOR ERF012-RELATED (PTHR31985:SF64)
AthCY_H	AT3G47340.2	-3.26872	2.034e-32	Asparagine synthetase [glutamine-hydrolyzing] 1;ASN1;ortholog	ASPARAGINE SYNTHETASE (PTHR11772:SF31)
AthCY_H	AT4G16740.1	-3.24043	7.67488e-13	Tricyclene synthase, chloroplastic;TPS03;ortholog	1,8-CINEOLE SYNTHASE 1, CHLOROPLASTIC-RELATED (PTHR31225:SF38)
AthCY_H	AT3G47340.3	-3.23909	2.66664e-28	Asparagine synthetase [glutamine-hydrolyzing] 1;ASN1;ortholog	ASPARAGINE SYNTHETASE (PTHR11772:SF31)
AthCY_H	AT5G18600.1	-3.21402	7.03128e-16	Monothiol glutaredoxin-S2;GRXS2;ortholog	MONOTHIOL GLUTAREDOXIN-S2-RELATED (PTHR10168:SF166)
AthCY_H	AT2G42870.1	-3.20598	2.94696e-12	Transcription factor PAR1;PAR1;ortholog	TRANSCRIPTION FACTOR PAR1-RELATED (PTHR33124:SF18)
AthCY_H	AT2G36050.1	-3.19297	1.66578e-15	Transcription repressor OFP15;OFP15;ortholog	TRANSCRIPTION REPRESSOR OFP15-RELATED (PTHR33057:SF34)
AthCY_H	AT4G13340.1	-3.19001	5.11186e-14	Leucine-rich repeat extensin-like protein 3;LRX3;ortholog	LEUCINE-RICH REPEAT EXTENSIN-LIKE PROTEIN 1-RELATED (PTHR32093:SF78)
AthCY_H	AT1G15125.1	-3.17298	1.18395e-119	F9L1.6;F9L1.6;ortholog	F9L1.6 (PTHR31009:SF25)
AthCY_H	AT1G10550.1	-3.1593	8.0717e-12	Probable xyloglucan endotransglucosylase/hydrolase protein 33;XTH33;ortholog	XYLOGLUCAN ENDOTRANSGLUCOSYLASE/HYDROLASE PROTEIN 33-RELATED (PTHR31062:SF58)
AthCY_H	AT2G06850.1	-3.10786	2.26096e-45	Xyloglucan endotransglucosylase/hydrolase protein 4;XTH4;ortholog	XYLOGLUCAN ENDOTRANSGLUCOSYLASE/HYDROLASE PROTEIN 4-RELATED (PTHR31062:SF77)
AthCY_H	AT5G14920.1	-3.05291	1.93017e-21	Gibberellin-regulated protein 14;GASA14;ortholog	GIBBERELLIN-REGULATED PROTEIN 14-RELATED (PTHR23201:SF34)
AthCY_H	AT3G16240.1	-3.01577	9.5775e-47	Aquaporin TIP2-1;TIP2-1;ortholog	AQUAPORIN (PTHR19139:SF198)
AthCY_H	AT1G75750.2	-3.01525	6.98402e-22	Gibberellin-regulated protein 1;GASA1;ortholog	GIBBERELLIN-REGULATED PROTEIN 1-RELATED (PTHR23201:SF28)
AthCY_H	AT5G54380.1	-2.96373	3.60996e-53	Receptor-like protein kinase THESEUS 1;THE1;ortholog	RECEPTOR-LIKE PROTEIN KINASE THESEUS 1 (PTHR27003:SF194)
AthCY_H	AT2G47440.1	-2.90906	2.52084e-47	Putative uncharacterized protein At2g47440;At2g47440;ortholog	T14P4.7 PROTEIN (PTHR22904:SF429)
AthCY_H	AT4G32800.1	-2.88769	2.17703e-15	Ethylene-responsive transcription factor ERF043;ERF043;ortholog	DEHYDRATION-RESPONSIVE ELEMENT-BINDING PROTEIN 3-RELATED (PTHR31985:SF47)
AthCY_H	AT3G24480.1	-2.886	4.59298e-24	Leucine-rich repeat extensin-like protein 4;LRX4;ortholog
AthCY_H	AT5G62360.1	-2.86331	2.29332e-14	Plant invertase/pectin methylesterase inhibitor superfamily protein;At5g62360;ortholog	PLANT INVERTASE/PECTIN METHYLESTERASE INHIBITOR SUPERFAMILY PROTEIN (PTHR31080:SF37)
AthCY_H	AT3G19680.1	-2.85739	2.04667e-56	Genomic DNA, chromosome 3, P1 clone: MMB12;At3g19680;ortholog	F2J10.8 PROTEIN-RELATED (PTHR31317:SF7)
AthCY_H	AT4G16740.2	-2.82608	1.59064e-09	Tricyclene synthase, chloroplastic;TPS03;ortholog	1,8-CINEOLE SYNTHASE 1, CHLOROPLASTIC-RELATED (PTHR31225:SF38)
AthCY_H	AT5G02760.1	-2.81229	2.64041e-37	Probable protein phosphatase 2C 67;At5g02760;ortholog	PROTEIN PHOSPHATASE 2C 67-RELATED (PTHR13832:SF418)
AthCY_H	AT4G38770.1	-2.80949	7.72415e-33	Proline-rich protein 4;PRP4;ortholog	PROLINE-RICH PROTEIN 2-RELATED (PTHR23201:SF35)
AthCY_H	AT5G44130.1	-2.78731	5.19825e-14	Fasciclin-like arabinogalactan protein 13;FLA13;ortholog	FASCICLIN-LIKE ARABINOGALACTAN PROTEIN 13-RELATED (PTHR32077:SF20)
AthCY_H	AT5G14920.2	-2.70915	2.5915e-12	Gibberellin-regulated protein 14;GASA14;ortholog	GIBBERELLIN-REGULATED PROTEIN 14-RELATED (PTHR23201:SF34)
AthCY_H	AT3G22120.1	-2.70797	2.76272e-14	At3g22120;CWLP;ortholog	BIFUNCTIONAL INHIBITOR/LIPID-TRANSFER PROTEIN/SEED STORAGE 2S ALBUMIN-LIKE PROTEIN (PTHR31731:SF37)
AthCY_H	AT4G23820.1	-2.70101	1.63789e-31	Glycoside hydrolase family 28 protein / polygalacturonase (Pectinase) family protein;F9D16.290;ortholog	GLYCOSIDE HYDROLASE FAMILY 28 PROTEIN / POLYGALACTURONASE (PECTINASE) FAMILY PROTEIN (PTHR31339:SF29)
AthCY_H	AT5G57550.1	-2.68676	1.20937e-36	Probable xyloglucan endotransglucosylase/hydrolase protein 25;XTH25;ortholog	XYLOGLUCAN ENDOTRANSGLUCOSYLASE/HYDROLASE PROTEIN 14-RELATED (PTHR31062:SF75)
AthCY_H	AT2G34600.1	-2.6582	7.42185e-11	Protein TIFY 5B;TIFY 5B;ortholog	PROTEIN TIFY 5A-RELATED (PTHR33077:SF33)
AthCY_H	AT4G18670.1	-2.64219	1.99423e-12	Leucine-rich repeat extensin-like protein 5;LRX5;ortholog	LEUCINE-RICH REPEAT EXTENSIN-LIKE PROTEIN 1-RELATED (PTHR32093:SF78)
AthCY_H	AT5G03360.1	-2.61604	3.64044e-15	C1 domain-containing protein;At5g03360;ortholog	C1 DOMAIN-CONTAINING PROTEIN-RELATED (PTHR32410:SF153)
AthCY_H	AT1G75450.1	-2.61106	1.85497e-14	Cytokinin dehydrogenase 5;CKX5;ortholog	CYTOKININ DEHYDROGENASE 5 (PTHR13878:SF87)
AthCY_H	AT2G32880.1	-2.60681	8.85399e-11	TRAF-like family protein;At2g32880;ortholog	F9D12.8 PROTEIN-RELATED (PTHR24007:SF14)
AthCY_H	AT5G03360.2	-2.58817	3.24758e-15	C1 domain-containing protein;At5g03360;ortholog	C1 DOMAIN-CONTAINING PROTEIN-RELATED (PTHR32410:SF153)
AthCY_H	AT3G01420.1	-2.55257	9.62816e-08	Alpha-dioxygenase 1;DOX1;ortholog	ALPHA-DIOXYGENASE 1 (PTHR11903:SF21)
AthCY_H	AT1G75450.2	-2.51754	1.25407e-12	Cytokinin dehydrogenase 5;CKX5;ortholog	CYTOKININ DEHYDROGENASE 5 (PTHR13878:SF87)
AthCY_H	AT1G03870.1	-2.46305	3.41435e-27	Fasciclin-like arabinogalactan protein 9;FLA9;ortholog	FASCICLIN-LIKE ARABINOGALACTAN PROTEIN 13-RELATED (PTHR32077:SF20)
AthCY_H	AT3G60130.3	-2.44535	3.07072e-20	Beta-glucosidase 16;BGLU16;ortholog	BETA-GLUCOSIDASE 12-RELATED (PTHR10353:SF91)
AthCY_H	AT1G04240.1	-2.44415	2.98678e-19	Auxin-responsive protein IAA3;IAA3;ortholog	AUXIN-RESPONSIVE PROTEIN IAA1-RELATED (PTHR31734:SF55)
AthCY_H	AT3G60130.1	-2.44156	1.68322e-24	Beta-glucosidase 16;BGLU16;ortholog	BETA-GLUCOSIDASE 12-RELATED (PTHR10353:SF91)
AthCY_H	AT3G30775.1	-2.43729	4.02481e-13	Proline dehydrogenase 1, mitochondrial;POX1;ortholog	PROLINE DEHYDROGENASE 1, MITOCHONDRIAL (PTHR13914:SF8)
AthCY_H	AT4G35770.2	-2.43035	5.1201e-19	Rhodanese-like domain-containing protein 15, chloroplastic;STR15;ortholog	RHODANESE-LIKE DOMAIN-CONTAINING PROTEIN 15, CHLOROPLASTIC (PTHR42757:SF25)
AthCY_H	AT4G35770.3	-2.43035	5.1201e-19	Rhodanese-like domain-containing protein 15, chloroplastic;STR15;ortholog	RHODANESE-LIKE DOMAIN-CONTAINING PROTEIN 15, CHLOROPLASTIC (PTHR42757:SF25)
AthCY_H	AT3G60130.2	-2.42828	5.97892e-22	Beta-glucosidase 16;BGLU16;ortholog	BETA-GLUCOSIDASE 12-RELATED (PTHR10353:SF91)
AthCY_H	AT1G61890.1	-2.41913	7.48046e-45	MATE efflux family protein;F8K4.9;ortholog	MATE EFFLUX FAMILY PROTEIN (PTHR11206:SF250)
AthCY_H	AT1G09750.1	-2.41456	7.26431e-14	Aspartyl protease-like protein;F21M12.13;ortholog	ASPARTYL PROTEASE-LIKE PROTEIN (PTHR13683:SF382)
AthCY_H	AT5G45340.1	-2.37994	4.70478e-15	Abscisic acid 8'-hydroxylase 3;CYP707A3;ortholog	ABSCISIC ACID 8'-HYDROXYLASE 1-RELATED (PTHR24286:SF142)
AthCY_H	AT1G01120.1	-2.37643	2.08469e-25	3-ketoacyl-CoA synthase 1;KCS1;ortholog	3-KETOACYL-COA SYNTHASE 1 (PTHR31561:SF46)
AthCY_H	AT1G50040.1	-2.37079	2.55811e-08	F2J10.8 protein;F2J10.8;ortholog	F2J10.8 PROTEIN-RELATED (PTHR31317:SF7)
AthCY_H	AT4G35770.1	-2.36966	9.52445e-22	Rhodanese-like domain-containing protein 15, chloroplastic;STR15;ortholog	RHODANESE-LIKE DOMAIN-CONTAINING PROTEIN 15, CHLOROPLASTIC (PTHR42757:SF25)
AthCY_H	AT1G57990.1	-2.35135	1.12877e-25	Probable purine permease 18;PUP18;ortholog	PURINE PERMEASE 11-RELATED (PTHR31376:SF29)
AthCY_H	AT5G25460.1	-2.32532	7.93617e-39	At5g25460;At5g25460;ortholog	SUBFAMILY NOT NAMED (PTHR31265:SF14)
AthCY_H	AT3G13750.1	-2.31218	5.0088e-81	Beta-galactosidase 1;BGAL1;ortholog	BETA-GALACTOSIDASE 1 (PTHR23421:SF115)
AthCY_H	AT5G44260.1	-2.31155	1.27946e-21	Zinc finger CCCH domain-containing protein 61;At5g44260;ortholog	RING FINGER PROTEIN UNKEMPT (PTHR14493:SF59)
AthCY_H	AT4G26690.1	-2.31085	7.33407e-40	Glycerophosphodiester phosphodiesterase GDPDL3;GDPDL3;ortholog	GLYCEROPHOSPHODIESTER PHOSPHODIESTERASE GDPDL1-RELATED (PTHR43620:SF4)
AthCY_H	AT5G13220.1	-2.30641	1.28502e-07	Protein TIFY 9;TIFY9;ortholog	PROTEIN TIFY 9 (PTHR33077:SF20)
AthCY_H	AT3G24420.1	-2.28526	1.96604e-12	At3g24420;At3g24420;ortholog	SUBFAMILY NOT NAMED (PTHR43039:SF1)
AthCY_H	AT3G28180.1	-2.26762	1.78503e-42	Xyloglucan glycosyltransferase 4;CSLC4;ortholog	XYLOGLUCAN GLYCOSYLTRANSFERASE 4 (PTHR32044:SF30)
AthCY_H	AT1G26390.1	-2.2572	3.82668e-13	At1g26390;T1K7.23;ortholog	BERBERINE BRIDGE ENZYME-LIKE PROTEIN-RELATED (PTHR32448:SF50)
AthCY_H	AT5G45340.2	-2.25229	5.05871e-13	Abscisic acid 8'-hydroxylase 3;CYP707A3;ortholog	ABSCISIC ACID 8'-HYDROXYLASE 1-RELATED (PTHR24286:SF142)
AthCY_H	AT3G10720.2	-2.24992	8.33062e-15	Probable pectinesterase/pectinesterase inhibitor 25;PME25;ortholog	PECTINESTERASE/PECTINESTERASE INHIBITOR 25-RELATED (PTHR31707:SF111)
AthCY_H	AT3G06770.2	-2.24421	7.52949e-08	Polygalacturonase-like protein;At3g06770;ortholog	PECTIN LYASE-LIKE SUPERFAMILY PROTEIN-RELATED (PTHR31339:SF31)
AthCY_H	AT3G06770.1	-2.241	3.92842e-07	Polygalacturonase-like protein;At3g06770;ortholog	PECTIN LYASE-LIKE SUPERFAMILY PROTEIN-RELATED (PTHR31339:SF31)
AthCY_H	AT3G06770.3	-2.241	3.92842e-07	Polygalacturonase-like protein;At3g06770;ortholog	PECTIN LYASE-LIKE SUPERFAMILY PROTEIN-RELATED (PTHR31339:SF31)
AthCY_H	AT2G46330.1	-2.23262	7.42185e-11	Arabinogalactan peptide 16;AGP16;ortholog	ARABINOGALACTAN PEPTIDE 16-RELATED (PTHR33374:SF13)
AthCY_H	AT2G42380.2	-2.20529	6.32733e-06	Basic leucine zipper 34;BZIP34;ortholog	X-BOX-BINDING PROTEIN 1 (PTHR13301:SF104)
AthCY_H	AT1G70090.1	-2.19382	1.9847e-23	Probable galacturonosyltransferase-like 9;GATL9;ortholog	GALACTURONOSYLTRANSFERASE-LIKE 8-RELATED (PTHR13778:SF21)
AthCY_H	AT1G70090.2	-2.19382	1.9847e-23	Probable galacturonosyltransferase-like 9;GATL9;ortholog	GALACTURONOSYLTRANSFERASE-LIKE 8-RELATED (PTHR13778:SF21)
AthCY_H	AT1G17420.1	-2.19358	1.80943e-33	Lipoxygenase 3, chloroplastic;LOX3;ortholog	LIPOXYGENASE 3, CHLOROPLASTIC-RELATED (PTHR11771:SF85)
AthCY_H	AT3G14240.1	-2.16811	1.58263e-19	Subtilase family protein;At3g14240;ortholog	SUBTILASE FAMILY PROTEIN (PTHR42884:SF2)
AthCY_H	AT3G48360.1	-2.16031	5.94558e-09	BTB/POZ and TAZ domain-containing protein 2;BT2;ortholog	BTB/POZ AND TAZ DOMAIN-CONTAINING PROTEIN 1-RELATED (PTHR24413:SF207)
AthCY_H	AT3G58620.1	-2.14168	1.53626e-09	TPR repeat-containing thioredoxin TTL4;TTL4;ortholog	INACTIVE TPR REPEAT-CONTAINING THIOREDOXIN TTL3-RELATED (PTHR22904:SF455)
AthCY_H	AT3G25760.1	-2.13744	3.49934e-18	Allene oxide cyclase 1, chloroplastic;AOC1;ortholog	ALLENE OXIDE CYCLASE 1, CHLOROPLASTIC-RELATED (PTHR31843:SF3)
AthCY_H	AT1G74670.1	-2.13286	4.59234e-12	Gibberellin-regulated protein 6;GASA6;ortholog	GIBBERELLIN-REGULATED PROTEIN 6 (PTHR23201:SF31)
AthCY_H	AT1G76090.1	-2.13158	5.74869e-13	24-methylenesterol C-methyltransferase 3;SMT3;ortholog	24-METHYLENESTEROL C-METHYLTRANSFERASE 3 (PTHR10108:SF980)
AthCY_H	AT1G66940.2	-2.12428	5.78059e-11	At1g66930;F1O19.2;ortholog	SUBFAMILY NOT NAMED (PTHR33138:SF12)
AthCY_H	AT1G66940.3	-2.12428	5.78059e-11	At1g66930;F1O19.2;ortholog	SUBFAMILY NOT NAMED (PTHR33138:SF12)
AthCY_H	AT2G44740.1	-2.12332	2.36996e-06	Cyclin-U4-1;CYCU4-1;ortholog	CYCLIN-U4-1-RELATED (PTHR15615:SF58)
AthCY_H	AT5G64260.1	-2.11783	2.72099e-31	Protein EXORDIUM-like 2;EXL2;ortholog	PROTEIN EXORDIUM-LIKE 2-RELATED (PTHR31279:SF21)
AthCY_H	AT5G13220.2	-2.11542	2.98957e-06	Protein TIFY 9;TIFY9;ortholog	PROTEIN TIFY 9 (PTHR33077:SF20)
AthCY_H	AT5G13220.3	-2.11542	2.98957e-06	Protein TIFY 9;TIFY9;ortholog	PROTEIN TIFY 9 (PTHR33077:SF20)
AthCY_H	AT1G66940.1	-2.11458	7.53116e-13	At1g66930;F1O19.2;ortholog	SUBFAMILY NOT NAMED (PTHR33138:SF12)
AthCY_H	AT5G13220.4	-2.11346	1.32343e-05	Protein TIFY 9;TIFY9;ortholog	PROTEIN TIFY 9 (PTHR33077:SF20)
AthCY_H	AT3G01490.1	-2.10392	1.2365e-09	AT3g01490/F4P13_4;F4P13.4;ortholog	KINASE LIKE PROTEIN-RELATED (PTHR23257:SF645)
AthCY_H	AT1G10020.1	-2.09233	1.76036e-14	At1g10020;T27I1.4;ortholog	F2J10.8 PROTEIN-RELATED (PTHR31317:SF7)
AthCY_H	AT2G42380.1	-2.08447	2.81585e-05	Basic leucine zipper 34;BZIP34;ortholog	X-BOX-BINDING PROTEIN 1 (PTHR13301:SF104)
AthCY_H	AT1G11260.1	-2.08207	7.36947e-63	Sugar transport protein 1;STP1;ortholog	SUGAR TRANSPORT PROTEIN 1-RELATED (PTHR23500:SF249)
AthCY_H	AT4G32280.1	-2.07557	2.89762e-14	Auxin-responsive protein IAA29;IAA29;ortholog	AUXIN-RESPONSIVE PROTEIN IAA29 (PTHR31734:SF59)
AthCY_H	AT2G25460.1	-2.06924	6.97793e-06	Expressed protein;At2g25460;ortholog	EXPRESSED PROTEIN (PTHR31182:SF9)
AthCY_H	AT2G42580.1	-2.06896	8.01003e-23	Inactive TPR repeat-containing thioredoxin TTL3;TTL3;ortholog	INACTIVE TPR REPEAT-CONTAINING THIOREDOXIN TTL3-RELATED (PTHR22904:SF455)
AthCY_H	AT3G25500.1	-2.06797	5.95597e-18	Formin-like protein 1;FH1;ortholog	FORMIN-LIKE PROTEIN 1-RELATED (PTHR23213:SF269)
AthCY_H	AT4G34760.1	-2.06127	2.23211e-05	Putative auxin-regulated protein;T4L20.340;ortholog	AUXIN-INDUCED PROTEIN-RELATED (PTHR31374:SF102)
AthCY_H	AT1G15010.1	-2.05979	2.87261e-06	Putative uncharacterized protein At1g15010;At1g15010;ortholog	BY GENSCAN AND GENEFINDER-RELATED (PTHR33782:SF9)
AthCY_H	AT1G19380.1	-2.04811	4.95828e-10	At1g19380;At1g19380;ortholog	SUBFAMILY NOT NAMED (PTHR34358:SF4)
AthCY_H	AT2G32100.1	-2.03998	3.02286e-06	Transcription repressor OFP16;OFP16;ortholog	TRANSCRIPTION REPRESSOR OFP11-RELATED (PTHR33057:SF52)
AthCY_H	AT3G10720.1	-2.02517	1.26798e-05	Probable pectinesterase/pectinesterase inhibitor 25;PME25;ortholog	PECTINESTERASE/PECTINESTERASE INHIBITOR 25-RELATED (PTHR31707:SF111)
AthCY_H	AT1G14280.1	-2.0054	1.10062e-24	Protein PHYTOCHROME KINASE SUBSTRATE 2;PKS2;ortholog	PROTEIN PHYTOCHROME KINASE SUBSTRATE 1-RELATED (PTHR33781:SF6)
AthCY_H	AT5G05600.1	-1.98989	2.44991e-26	AT5g05600/MOP10_14;At5g05600;ortholog	2-OXOGLUTARATE (2OG) AND FE(II)-DEPENDENT OXYGENASE SUPERFAMILY PROTEIN-RELATED (PTHR10209:SF290)
AthCY_H	AT3G22142.1	-1.98662	7.64837e-05	Genomic DNA, chromosome 3, P1 clone:MKA23;At3g22142;ortholog	GENOMIC DNA, CHROMOSOME 3, P1 CLONE:MKA23-RELATED (PTHR32093:SF46)
AthCY_H	AT1G12240.1	-1.98537	1.90187e-44	Acid beta-fructofuranosidase 4, vacuolar;BFRUCT4;ortholog	ACID BETA-FRUCTOFURANOSIDASE 3, VACUOLAR-RELATED (PTHR31953:SF21)
AthCY_H	AT3G11700.1	-1.96371	2.5435e-22	Fasciclin-like arabinogalactan protein 18;FLA18;ortholog	FASCICLIN-LIKE ARABINOGALACTAN PROTEIN 15-RELATED (PTHR32499:SF5)
AthCY_H	AT3G62720.1	-1.94425	9.20655e-14	Xyloglucan 6-xylosyltransferase 1;XXT1;ortholog	XYLOGLUCAN 6-XYLOSYLTRANSFERASE 1-RELATED (PTHR31311:SF15)
AthCY_H	AT3G62720.2	-1.94425	9.20655e-14	Xyloglucan 6-xylosyltransferase 1;XXT1;ortholog	XYLOGLUCAN 6-XYLOSYLTRANSFERASE 1-RELATED (PTHR31311:SF15)
AthCY_H	AT2G44500.1	-1.93627	4.00166e-25	Axi 1 protein-like protein;At2g44500;ortholog	AXI 1 PROTEIN-LIKE PROTEIN-RELATED (PTHR31741:SF26)
AthCY_H	AT2G23100.1	-1.93625	3.70419e-06	Cysteine/histidine-rich C1 domain-containing protein;At2g23100;ortholog	C1 DOMAIN-CONTAINING PROTEIN-RELATED (PTHR32410:SF153)
AthCY_H	AT3G55840.1	-1.93405	2.98687e-05	Nematode resistance protein-like HSPRO1;HSPRO1;ortholog	NEMATODE RESISTANCE PROTEIN-LIKE HSPRO1-RELATED (PTHR34795:SF2)
AthCY_H	AT1G23480.1	-1.90871	1.14948e-05	Probable mannan synthase 3;CSLA3;ortholog	GLUCOMANNAN 4-BETA-MANNOSYLTRANSFERASE 9-RELATED (PTHR32044:SF42)
AthCY_H	AT1G23480.2	-1.90871	1.14948e-05	Probable mannan synthase 3;CSLA3;ortholog	GLUCOMANNAN 4-BETA-MANNOSYLTRANSFERASE 9-RELATED (PTHR32044:SF42)
AthCY_H	AT5G66052.1	-1.90319	1.28439e-05	Putative uncharacterized protein At5g66052;At5g66052;ortholog
AthCY_H	AT2G44500.2	-1.89931	4.01951e-18	Axi 1 protein-like protein;At2g44500;ortholog	AXI 1 PROTEIN-LIKE PROTEIN-RELATED (PTHR31741:SF26)
AthCY_H	AT5G15580.1	-1.89659	5.59374e-08	Protein LONGIFOLIA 1;LNG1;ortholog	PROTEIN LONGIFOLIA 1-RELATED (PTHR31680:SF8)
AthCY_H	AT5G43760.1	-1.87336	1.31088e-17	3-ketoacyl-CoA synthase 19;KCS19;ortholog	3-KETOACYL-COA SYNTHASE 17-RELATED (PTHR31561:SF34)
AthCY_H	AT1G22740.1	-1.87257	3.50415e-08	Ras-related protein RABG3b;RABG3B;ortholog	RAS-RELATED PROTEIN RABG3A-RELATED (PTHR24073:SF753)
AthCY_H	AT2G17230.1	-1.86671	5.25575e-12	Protein EXORDIUM-like 5;EXL5;ortholog	PROTEIN EXORDIUM-LIKE 5 (PTHR31279:SF28)
AthCY_H	AT5G44680.1	-1.86311	3.69624e-12	Putative 3-methyladenine glycosylase I;At5g44680;ortholog	3-METHYLADENINE GLYCOSYLASE I-RELATED (PTHR31116:SF11)
AthCY_H	AT3G07010.1	-1.85623	1.34227e-13	Probable pectate lyase 8;At3g07010;ortholog	PECTATE LYASE 10-RELATED (PTHR31683:SF50)
AthCY_H	AT1G12090.1	-1.85425	1.12395e-06	At1g12090/T28K15.14;F12F1.3;ortholog	AIR1A-LIKE PROTEIN-RELATED (PTHR31731:SF36)
AthCY_H	AT1G23480.3	-1.85072	6.94492e-05	Probable mannan synthase 3;CSLA3;ortholog	GLUCOMANNAN 4-BETA-MANNOSYLTRANSFERASE 9-RELATED (PTHR32044:SF42)
AthCY_H	AT4G04840.1	-1.8442	0.000324535	Peptide methionine sulfoxide reductase B6;MSRB6;ortholog	PEPTIDE METHIONINE SULFOXIDE REDUCTASE B2, CHLOROPLASTIC-RELATED (PTHR10173:SF49)
AthCY_H	AT4G39070.1	-1.84211	0.000305453	B-box zinc finger protein 20;BBX20;ortholog	B-BOX ZINC FINGER PROTEIN 20 (PTHR31832:SF26)
AthCY_H	AT5G21170.1	-1.84133	3.36839e-15	SNF1-related protein kinase regulatory subunit beta-1;KINB1;ortholog	ALICORN, ISOFORM A (PTHR10343:SF64)
AthCY_H	AT1G19180.1	-1.83435	2.56428e-19	Protein TIFY 10A;TIFY10A;ortholog	PROTEIN TIFY 10A-RELATED (PTHR33077:SF29)
AthCY_H	AT5G25190.1	-1.83325	1.01689e-05	Ethylene-responsive transcription factor ERF003;ERF003;ortholog	ETHYLENE-RESPONSIVE TRANSCRIPTION FACTOR ERF003 (PTHR31194:SF21)
AthCY_H	AT1G15520.1	-1.82618	4.9059e-30	ABC transporter G family member 40;ABCG40;ortholog	ABC TRANSPORTER G FAMILY MEMBER 38-RELATED (PTHR19241:SF347)
AthCY_H	AT1G53340.1	-1.82611	0.00038084	Cysteine/histidine-rich c1 domain-containing protein;At1g53340;ortholog	C1 DOMAIN-CONTAINING PROTEIN-RELATED (PTHR32410:SF153)
AthCY_H	AT1G09250.1	-1.82106	3.54119e-08	Transcription factor bHLH149;BHLH149;ortholog	TRANSCRIPTION FACTOR BHLH149-RELATED (PTHR33124:SF23)
AthCY_H	AT1G57680.1	-1.81558	4.73152e-22	Putative uncharacterized protein At1g57680;T8L23.15;ortholog	SUBFAMILY NOT NAMED (PTHR34116:SF6)
AthCY_H	AT1G57680.2	-1.81558	4.73152e-22	Putative uncharacterized protein At1g57680;T8L23.15;ortholog	SUBFAMILY NOT NAMED (PTHR34116:SF6)
AthCY_H	AT5G47240.1	-1.8151	4.72424e-27	Nudix hydrolase 8;NUDT8;ortholog	NUDIX HYDROLASE 8 (PTHR13994:SF19)
AthCY_H	AT3G60290.1	-1.81194	0.00010278	Oxidoreductase;At3g60290;ortholog	2-OXOGLUTARATE (2OG) AND FE(II)-DEPENDENT OXYGENASE SUPERFAMILY PROTEIN-RELATED (PTHR10209:SF278)
AthCY_H	AT5G63160.1	-1.8083	1.3047e-07	BTB/POZ and TAZ domain-containing protein 1;BT1;ortholog	BTB/POZ AND TAZ DOMAIN-CONTAINING PROTEIN 1-RELATED (PTHR24413:SF207)
AthCY_H	AT1G17620.1	-1.80016	2.50517e-16	At1g17620/F11A6_23;At1g17620;ortholog	LATE EMBRYOGENESIS ABUNDANT (LEA) HYDROXYPROLINE-RICH GLYCOPROTEIN FAMILY MEMBER-RELATED (PTHR31234:SF24)
AthCY_H	AT1G33760.1	-1.7913	0.000382947	Ethylene-responsive transcription factor ERF022;ERF022;ortholog	ETHYLENE-RESPONSIVE TRANSCRIPTION FACTOR ERF012-RELATED (PTHR31985:SF64)
AthCY_H	AT1G19180.2	-1.78791	6.34388e-15	Protein TIFY 10A;TIFY10A;ortholog	PROTEIN TIFY 10A-RELATED (PTHR33077:SF29)
AthCY_H	AT4G16563.1	-1.78292	0.000111149	AT4g16560/dl4305c;At4g16563;ortholog	SUBFAMILY NOT NAMED (PTHR13683:SF512)
AthCY_H	AT2G23290.1	-1.771	4.13786e-05	At2g23280;MYB70;ortholog	SUBFAMILY NOT NAMED (PTHR10641:SF869)
AthCY_H	AT1G70700.2	-1.76554	7.57341e-24	Protein TIFY 7;TIFY7;ortholog	PROTEIN TIFY 6A-RELATED (PTHR33077:SF27)
AthCY_H	AT5G56980.1	-1.76489	1.79856e-10	Uncharacterized protein;At5g56980;ortholog	SUBFAMILY NOT NAMED (PTHR33098:SF30)
AthCY_H	AT2G27690.1	-1.7577	1.44659e-07	Cytochrome P450 94C1;CYP94C1;ortholog	CYTOCHROME P450 94C1 (PTHR24296:SF66)
AthCY_H	AT5G10140.1	-1.75755	6.51473e-05	MADS-box protein FLOWERING LOCUS C;FLC;ortholog	AGAMOUS-LIKE MADS-BOX PROTEIN AGL27-RELATED (PTHR11945:SF259)
AthCY_H	AT1G44350.1	-1.75179	4.03712e-15	IAA-amino acid hydrolase ILR1-like 6;ILL6;ortholog	IAA-AMINO ACID HYDROLASE ILR1-LIKE 6 (PTHR11014:SF132)
AthCY_H	AT3G02570.1	-1.74989	9.80167e-20	Mannose-6-phosphate isomerase 1;PMI1;ortholog	MANNOSE-6-PHOSPHATE ISOMERASE (PTHR10309:SF6)
AthCY_H	AT2G01190.1	-1.74762	2.32587e-11	Expressed protein;At2g01190;ortholog	EXPRESSED PROTEIN (PTHR31066:SF24)
AthCY_H	AT3G15630.1	-1.74501	1.05959e-06	AT3g15630/MSJ11_3;At3g15630;ortholog	SUBFAMILY NOT NAMED (PTHR34198:SF4)
AthCY_H	AT2G06050.1	-1.74207	1.25586e-35	12-oxophytodienoate reductase 3;OPR3;ortholog	12-OXOPHYTODIENOATE REDUCTASE 3 (PTHR22893:SF75)
AthCY_H	AT2G06050.2	-1.74207	1.25586e-35	12-oxophytodienoate reductase 3;OPR3;ortholog	12-OXOPHYTODIENOATE REDUCTASE 3 (PTHR22893:SF75)
AthCY_H	AT2G06050.3	-1.74207	1.25586e-35	12-oxophytodienoate reductase 3;OPR3;ortholog	12-OXOPHYTODIENOATE REDUCTASE 3 (PTHR22893:SF75)
AthCY_H	AT3G43720.2	-1.73745	5.41779e-05	Non-specific lipid transfer protein GPI-anchored 2;LTPG2;ortholog	NON-SPECIFIC LIPID TRANSFER PROTEIN GPI-ANCHORED 2-RELATED (PTHR33044:SF69)
AthCY_H	AT1G48720.1	-1.73741	0.000171069	At1g48720;At1g48720;ortholog
AthCY_H	AT5G66640.1	-1.73552	2.54241e-09	Protein DA1-related 3;DAR3;ortholog	PROTEIN DA1-RELATED 1-RELATED (PTHR24209:SF16)
AthCY_H	AT4G37240.1	-1.73549	0.000599619	Putative uncharacterized protein At4g37240;At4g37240;ortholog	SUBFAMILY NOT NAMED (PTHR33052:SF60)
AthCY_H	AT4G03400.1	-1.732	4.03044e-19	Auxin-responsive GH3 family protein;F4C21.36;ortholog	AUXIN-RESPONSIVE GH3 FAMILY PROTEIN (PTHR31901:SF24)
AthCY_H	AT4G23030.1	-1.73172	0.000314316	MATE efflux family protein;F7H19.220;ortholog	MATE EFFLUX FAMILY PROTEIN (PTHR11206:SF195)
AthCY_H	AT1G28330.1	-1.71978	9.62079e-21	ATDRM1, DORMANCY-ASSOCIATED PROTEIN 1, DORMANCY-ASSOCIATED PROTEIN-LIKE 1, DRM1, DYL1
AthCY_H	AT1G28330.4	-1.71978	9.62079e-21	ATDRM1, DORMANCY-ASSOCIATED PROTEIN 1, DORMANCY-ASSOCIATED PROTEIN-LIKE 1, DRM1, DYL1
AthCY_H	AT3G07460.2	-1.71925	4.39586e-15	Uncharacterized protein;At3g07460;ortholog	SUBFAMILY NOT NAMED (PTHR31676:SF52)
AthCY_H	AT1G70700.1	-1.71743	2.14102e-27	Protein TIFY 7;TIFY7;ortholog	PROTEIN TIFY 6A-RELATED (PTHR33077:SF27)
AthCY_H	AT5G67300.1	-1.71709	4.71656e-35	Transcription factor MYB44;MYB44;ortholog	TRANSCRIPTION FACTOR MYB44 (PTHR10641:SF793)
AthCY_H	AT4G03110.2	-1.70798	3.40157e-08	RNA-binding protein BRN1;BRN1;ortholog
AthCY_H	AT2G23770.1	-1.70454	5.98265e-11	LysM domain receptor-like kinase 4;LYK4;ortholog	LYSM DOMAIN RECEPTOR-LIKE KINASE 4 (PTHR27001:SF307)
AthCY_H	AT5G03120.1	-1.70336	0.00115189	Putative uncharacterized protein F15A17_150;F15A17_150;ortholog
AthCY_H	AT1G11380.1	-1.69107	0.000488962	At1g11380;At1g11380;ortholog	SUBFAMILY NOT NAMED (PTHR15907:SF85)
AthCY_H	AT3G16860.1	-1.69079	6.69216e-07	COBRA-like protein 8;COBL8;ortholog	COBRA-LIKE PROTEIN 7-RELATED (PTHR31052:SF9)
AthCY_H	AT5G06870.1	-1.69074	2.39167e-10	Polygalacturonase inhibitor 2;PGIP2;ortholog	POLYGALACTURONASE INHIBITOR 1-RELATED (PTHR27000:SF268)
AthCY_H	ATMG01370.1	-1.6904	2.43762e-06	Uncharacterized mitochondrial protein AtMg01370;AtMg01370;ortholog
AthCY_H	AT2G26560.1	-1.69012	3.14037e-32	Patatin-like protein 2;PLP2;ortholog	PATATIN-LIKE PROTEIN 1-RELATED (PTHR32176:SF17)
AthCY_H	AT5G21170.2	-1.68853	3.48223e-11	SNF1-related protein kinase regulatory subunit beta-1;KINB1;ortholog	ALICORN, ISOFORM A (PTHR10343:SF64)
AthCY_H	AT1G33590.1	-1.68436	5.58904e-16	Leucine-rich repeat (LRR) family protein;At1g33590;ortholog	LEUCINE-RICH REPEAT (LRR) FAMILY PROTEIN-RELATED (PTHR27000:SF359)
AthCY_H	AT5G16170.1	-1.68161	3.15974e-06	At5g16170;At5g16170;ortholog	SUBFAMILY NOT NAMED (PTHR31042:SF33)
AthCY_H	AT2G28120.1	-1.67732	7.19023e-10	At2g28120/F24D13.9;At2g28120;ortholog	SUBFAMILY NOT NAMED (PTHR21576:SF46)
AthCY_H	AT5G10140.2	-1.67549	0.000403631	MADS-box protein FLOWERING LOCUS C;FLC;ortholog	AGAMOUS-LIKE MADS-BOX PROTEIN AGL27-RELATED (PTHR11945:SF259)
AthCY_H	AT5G10140.3	-1.67549	0.000403631	MADS-box protein FLOWERING LOCUS C;FLC;ortholog	AGAMOUS-LIKE MADS-BOX PROTEIN AGL27-RELATED (PTHR11945:SF259)
AthCY_H	AT5G62520.1	-1.67399	0.000309521	Probable inactive poly [ADP-ribose] polymerase SRO5;SRO5;ortholog	INACTIVE POLY [ADP-RIBOSE] POLYMERASE SRO4-RELATED (PTHR32263:SF14)
AthCY_H	AT4G29780.1	-1.67204	1.63621e-16	Putative uncharacterized protein At4g29780;At4g29780;ortholog	SUBFAMILY NOT NAMED (PTHR22930:SF91)
AthCY_H	AT5G66640.2	-1.66931	2.40119e-08	Protein DA1-related 3;DAR3;ortholog	PROTEIN DA1-RELATED 1-RELATED (PTHR24209:SF16)
AthCY_H	AT1G27460.1	-1.66577	1.37772e-05	At1g27460/F17L21_26;NPGR1;ortholog	SUBFAMILY NOT NAMED (PTHR23083:SF502)
AthCY_H	AT1G18620.2	-1.66195	2.81015e-23	Uncharacterized protein;At1g18620;ortholog	SUBFAMILY NOT NAMED (PTHR31680:SF6)
AthCY_H	AT1G18620.1	-1.66135	1.88493e-23	Uncharacterized protein;At1g18620;ortholog	SUBFAMILY NOT NAMED (PTHR31680:SF6)
AthCY_H	AT3G50140.1	-1.6595	0.000114718	Uncharacterized protein;At3g50140;ortholog	SUBFAMILY NOT NAMED (PTHR31549:SF45)
AthCY_H	AT1G29660.1	-1.65626	3.70614e-13	GDSL esterase/lipase At1g29660;At1g29660;ortholog	SUBFAMILY NOT NAMED (PTHR22835:SF293)
AthCY_H	AT1G61100.2	-1.65352	6.14179e-26	CSL1;CSL1;ortholog	COP1-INTERACTING PROTEIN 7 (CIP7)-RELATED (PTHR31008:SF12)
AthCY_H	ATCG00600.1	-1.65295	0.0014988	Cytochrome b6-f complex subunit 5;petG;ortholog	CYTOCHROME B6-F COMPLEX SUBUNIT 5 (PTHR35516:SF3)
AthCY_H	AT5G10140.4	-1.65059	0.000785056	MADS-box protein FLOWERING LOCUS C;FLC;ortholog	AGAMOUS-LIKE MADS-BOX PROTEIN AGL27-RELATED (PTHR11945:SF259)
AthCY_H	AT5G22940.1	-1.64848	0.00120986	Probable glucuronoxylan glucuronosyltransferase F8H;F8H;ortholog	GLUCURONOXYLAN GLUCURONOSYLTRANSFERASE F8H-RELATED (PTHR11062:SF150)
AthCY_H	AT4G16980.1	-1.64787	1.21122e-08	Arabinogalactan family protein;At4g16980;ortholog
AthCY_H	AT4G01950.1	-1.64711	3.89679e-06	Probable glycerol-3-phosphate acyltransferase 3;GPAT3;ortholog	GLYCEROL-3-PHOSPHATE ACYLTRANSFERASE 2-RELATED (PTHR15486:SF37)
AthCY_H	AT5G62350.1	-1.64695	4.7332e-25	Invertase/pectin methylesterase inhibitor family protein / DC 1.2-like protein;MMI9.18;ortholog	F23N19.14-RELATED (PTHR31080:SF52)
AthCY_H	AT5G38910.1	-1.6437	0.00162352	Putative germin-like protein subfamily 1 member 9;At5g38910;ortholog	GERMIN-LIKE PROTEIN SUBFAMILY 1 MEMBER 10-RELATED (PTHR31238:SF59)
AthCY_H	AT1G72520.1	-1.63936	1.38042e-20	Lipoxygenase 4, chloroplastic;LOX4;ortholog	LIPOXYGENASE 3, CHLOROPLASTIC-RELATED (PTHR11771:SF85)
AthCY_H	AT3G43720.1	-1.63464	7.31107e-05	Non-specific lipid transfer protein GPI-anchored 2;LTPG2;ortholog	NON-SPECIFIC LIPID TRANSFER PROTEIN GPI-ANCHORED 2-RELATED (PTHR33044:SF69)
AthCY_H	AT1G61100.1	-1.63212	1.784e-25	CSL1;CSL1;ortholog	COP1-INTERACTING PROTEIN 7 (CIP7)-RELATED (PTHR31008:SF12)
AthCY_H	AT2G35930.1	-1.62225	1.21838e-06	E3 ubiquitin-protein ligase PUB23;PUB23;ortholog	E3 UBIQUITIN-PROTEIN LIGASE PUB22-RELATED (PTHR22849:SF61)
AthCY_H	AT1G04430.1	-1.62199	7.78472e-17	Probable methyltransferase PMT8;At1g04430;ortholog	METHYLTRANSFERASE PMT8-RELATED (PTHR10108:SF1009)
AthCY_H	AT1G04430.2	-1.62199	7.78472e-17	Probable methyltransferase PMT8;At1g04430;ortholog	METHYLTRANSFERASE PMT8-RELATED (PTHR10108:SF1009)
AthCY_H	AT2G30930.1	-1.62139	6.14623e-24	Expressed protein;At2g30930;ortholog
AthCY_H	AT1G78450.1	-1.61626	0.00127089	F3F9.4;T30F21.21;ortholog	F3F9.4 (PTHR11220:SF43)
AthCY_H	AT4G02540.1	-1.6096	3.55024e-12	Cysteine/histidine-rich C1 domain-containing protein;T10P11.27;ortholog	C1 DOMAIN-CONTAINING PROTEIN-RELATED (PTHR32410:SF153)
AthCY_H	AT3G32980.1	-1.60922	0.00121629	Peroxidase 32;PER32;ortholog	PEROXIDASE 22-RELATED (PTHR31388:SF76)
AthCY_H	AT1G24170.1	-1.60619	4.03642e-09	Probable galacturonosyltransferase-like 8;GATL8;ortholog	GALACTURONOSYLTRANSFERASE-LIKE 8-RELATED (PTHR13778:SF21)
AthCY_H	AT5G40380.1	-1.60431	3.01233e-05	Cysteine-rich receptor-like protein kinase 42;CRK42;ortholog	CYSTEINE-RICH RECEPTOR-LIKE PROTEIN KINASE 1-RELATED (PTHR27002:SF165)
AthCY_H	AT5G53750.1	-1.6039	0.000245654	CBS domain-containing protein;At5g53750;ortholog	CBS DOMAIN-CONTAINING PROTEIN-RELATED (PTHR13780:SF90)
AthCY_H	AT1G66090.1	-1.60204	6.42848e-12	Disease resistance protein, putative;F15E12.17;ortholog
AthCY_H	AT1G64380.1	-1.59693	0.00123972	Ethylene-responsive transcription factor ERF061;ERF061;ortholog	ETHYLENE-RESPONSIVE TRANSCRIPTION FACTOR ERF053-RELATED (PTHR31657:SF15)
AthCY_H	AT5G14120.1	-1.5935	1.01221e-27	Major facilitator protein;At5g14120;ortholog	F1C9.29 PROTEIN-RELATED (PTHR21576:SF63)
AthCY_H	AT1G72610.1	-1.59221	6.75813e-43	Germin-like protein subfamily 3 member 1;GLP1;ortholog	GERMIN-LIKE PROTEIN SUBFAMILY 3 MEMBER 1-RELATED (PTHR31238:SF63)
AthCY_H	AT2G02930.1	-1.59085	6.98558e-12	Glutathione S-transferase F3;GSTF3;ortholog	GLUTATHIONE S-TRANSFERASE F2-RELATED (PTHR11260:SF456)
AthCY_H	AT3G07460.1	-1.58752	1.46181e-10	Uncharacterized protein;At3g07460;ortholog	SUBFAMILY NOT NAMED (PTHR31676:SF52)
AthCY_H	AT1G09560.1	-1.58373	5.12857e-06	Germin-like protein subfamily 2 member 1;GLP4;ortholog	GERMIN-LIKE PROTEIN SUBFAMILY 2 MEMBER 1-RELATED (PTHR31238:SF77)
AthCY_H	AT4G29310.1	-1.57171	5.13176e-06	Putative uncharacterized protein AT4g29310;At4g29310;ortholog	SUBFAMILY NOT NAMED (PTHR31317:SF9)
AthCY_H	AT2G20670.1	-1.56794	5.33656e-15	Expressed protein;At2g20670;ortholog	EXPRESSED PROTEIN (PTHR31579:SF20)
AthCY_H	AT1G14290.1	-1.56607	0.000275124	Sphinganine C(4)-monooxygenase 2;SBH2;ortholog	SPHINGANINE C(4)-MONOOXYGENASE 1-RELATED (PTHR11863:SF89)
AthCY_H	AT3G28200.1	-1.56384	0.000241314	Peroxidase 31;PER31;ortholog	PEROXIDASE 31-RELATED (PTHR31517:SF24)
AthCY_H	AT2G18328.1	-1.56232	0.00291398	Protein RADIALIS-like 4;RL4;ortholog
AthCY_H	AT1G79700.2	-1.55927	0.000357792	AP2-like ethylene-responsive transcription factor At1g79700;At1g79700;ortholog	SUBFAMILY NOT NAMED (PTHR32467:SF45)
AthCY_H	AT4G15800.1	-1.55891	2.53019e-08	Protein RALF-like 33;RALFL33;ortholog	PROTEIN RALF-LIKE 1-RELATED (PTHR33136:SF15)
AthCY_H	AT2G22330.1	-1.55764	2.32094e-16	Tryptophan N-monooxygenase 2;CYP79B3;ortholog	CYTOCHROME P450, FAMILY 79, SUBFAMILY C, POLYPEPTIDE 1-RELATED (PTHR24298:SF287)
AthCY_H	AT5G15410.2	-1.55571	5.17543e-16	Cyclic nucleotide-gated ion channel 2;CNGC2;ortholog	CYCLIC NUCLEOTIDE-GATED ION CHANNEL 2 (PTHR10217:SF575)
AthCY_H	AT2G33830.1	-1.55027	1.50671e-37	At2g33830/T1B8.13;At2g33830;ortholog	SUBFAMILY NOT NAMED (PTHR33565:SF5)
AthCY_H	AT4G39400.1	-1.54976	5.16307e-17	Protein BRASSINOSTEROID INSENSITIVE 1;BRI1;ortholog	PROTEIN BRASSINOSTEROID INSENSITIVE 1 (PTHR27000:SF307)
AthCY_H	AT1G76650.1	-1.54877	0.000478296	Calcium-binding protein CML38;CML38;ortholog	CALCIUM-BINDING PROTEIN CML38-RELATED (PTHR10891:SF677)
AthCY_H	AT1G76650.3	-1.54877	0.000478296	Calcium-binding protein CML38;CML38;ortholog	CALCIUM-BINDING PROTEIN CML38-RELATED (PTHR10891:SF677)
AthCY_H	AT2G30600.5	-1.5428	1.58156e-16	BTB/POZ domain-containing protein At2g30600;At2g30600/At2g30610;ortholog	SUBFAMILY NOT NAMED (PTHR24413:SF186)
AthCY_H	AT5G15410.1	-1.53865	1.46694e-15	Cyclic nucleotide-gated ion channel 2;CNGC2;ortholog	CYCLIC NUCLEOTIDE-GATED ION CHANNEL 2 (PTHR10217:SF575)
AthCY_H	AT2G30600.1	-1.53774	1.02981e-16	BTB/POZ domain-containing protein At2g30600;At2g30600/At2g30610;ortholog	SUBFAMILY NOT NAMED (PTHR24413:SF186)
AthCY_H	AT2G30600.2	-1.53774	1.02981e-16	BTB/POZ domain-containing protein At2g30600;At2g30600/At2g30610;ortholog	SUBFAMILY NOT NAMED (PTHR24413:SF186)
AthCY_H	AT2G30600.3	-1.53774	1.02981e-16	BTB/POZ domain-containing protein At2g30600;At2g30600/At2g30610;ortholog	SUBFAMILY NOT NAMED (PTHR24413:SF186)
AthCY_H	AT2G30600.4	-1.53774	1.02981e-16	BTB/POZ domain-containing protein At2g30600;At2g30600/At2g30610;ortholog	SUBFAMILY NOT NAMED (PTHR24413:SF186)
AthCY_H	AT3G60320.1	-1.53474	1.50158e-23	Putative bZIP protein;At3g60320;ortholog	BZIP-LIKE PROTEIN-RELATED (PTHR21450:SF44)
AthCY_H	AT3G54810.1	-1.53277	2.17876e-19	GATA transcription factor 8;GATA8;ortholog	GATA TRANSCRIPTION FACTOR 8 (PTHR10071:SF266)
AthCY_H	AT3G54810.2	-1.53277	2.17876e-19	GATA transcription factor 8;GATA8;ortholog	GATA TRANSCRIPTION FACTOR 8 (PTHR10071:SF266)
AthCY_H	AT5G27920.1	-1.53101	3.97446e-08	At5g27920;At5g27920;ortholog
AthCY_H	AT5G05440.1	-1.52616	0.00266811	Abscisic acid receptor PYL5;PYL5;ortholog	ABSCISIC ACID RECEPTOR PYL4-RELATED (PTHR31213:SF41)
AthCY_H	AT4G03110.1	-1.5253	3.18739e-07	RNA-binding protein BRN1;BRN1;ortholog
AthCY_H	AT1G29670.1	-1.52442	8.2676e-22	GDSL esterase/lipase At1g29670;At1g29670;ortholog	SUBFAMILY NOT NAMED (PTHR22835:SF362)
AthCY_H	AT4G13570.1	-1.52388	0.00336927	Histone H2A.8;At4g13570;ortholog	HISTONE H2A VARIANT 1-RELATED (PTHR23430:SF183)
AthCY_H	AT4G13570.2	-1.52388	0.00336927	Histone H2A.8;At4g13570;ortholog	HISTONE H2A VARIANT 1-RELATED (PTHR23430:SF183)
AthCY_H	AT4G18760.1	-1.52355	0.00312317	Putative uncharacterized protein AT4g18760;F28A21.170;ortholog	SUBFAMILY NOT NAMED (PTHR27000:SF398)
AthCY_H	AT2G04380.1	-1.52342	0.0028405	Putative uncharacterized protein At2g04380;At2g04380;ortholog
AthCY_H	AT3G26200.1	-1.52311	0.00479826	Cytochrome P450 71B22;CYP71B22;ortholog	BIFUNCTIONAL DIHYDROCAMALEXATE SYNTHASE/CAMALEXIN SYNTHASE-RELATED (PTHR24298:SF288)
AthCY_H	AT3G21320.1	-1.52301	0.00297106	Uncharacterized protein;At3g21320;ortholog	PROTEIN EARLY FLOWERING 3 (PTHR34281:SF4)
AthCY_H	AT1G68840.1	-1.52094	1.08965e-15	AP2/ERF and B3 domain-containing transcription repressor RAV2;RAV2;ortholog	AP2/ERF AND B3 DOMAIN-CONTAINING TRANSCRIPTION FACTOR ARF14-RELATED (PTHR31140:SF23)
AthCY_H	AT1G68840.2	-1.52094	1.08965e-15	AP2/ERF and B3 domain-containing transcription repressor RAV2;RAV2;ortholog	AP2/ERF AND B3 DOMAIN-CONTAINING TRANSCRIPTION FACTOR ARF14-RELATED (PTHR31140:SF23)
AthCY_H	AT3G15450.2	-1.52063	8.39013e-19	AT3g15450/MJK13_11;MJK13.11;ortholog	SUBFAMILY NOT NAMED (PTHR11772:SF25)
AthCY_H	AT1G17990.2	-1.5191	2.56823e-07	Putative 12-oxophytodienoate reductase-like protein 2B;At1g18020;ortholog	NADPH DEHYDROGENASE 2-RELATED (PTHR22893:SF76)
AthCY_H	AT4G37260.1	-1.51838	2.02246e-14	MYB transcription factor;C7A10.100;ortholog	MYB TRANSCRIPTION FACTOR (PTHR10641:SF842)
AthCY_H	AT2G36400.1	-1.51509	1.59404e-05	Growth-regulating factor 3;GRF3;ortholog	GROWTH-REGULATING FACTOR 3-RELATED (PTHR31602:SF26)
AthCY_H	AT5G51550.1	-1.51394	4.81464e-09	Protein EXORDIUM-like 3;EXL3;ortholog	PROTEIN EXORDIUM-LIKE 3 (PTHR31279:SF32)
AthCY_H	AT3G15450.3	-1.51135	1.25042e-16	AT3g15450/MJK13_11;MJK13.11;ortholog	SUBFAMILY NOT NAMED (PTHR11772:SF25)
AthCY_H	AT5G51460.1	-1.50924	0.00458826	Trehalose-phosphate phosphatase A;TPPA;ortholog	TREHALOSE-PHOSPHATE PHOSPHATASE A (PTHR43768:SF8)
AthCY_H	AT5G51460.3	-1.50924	0.00458826	Trehalose-phosphate phosphatase A;TPPA;ortholog	TREHALOSE-PHOSPHATE PHOSPHATASE A (PTHR43768:SF8)
AthCY_H	AT1G77060.1	-1.50886	4.43292e-08	Carboxyvinyl-carboxyphosphonate phosphorylmutase, chloroplastic;At1g77060;ortholog	CARBOXYVINYL-CARBOXYPHOSPHONATE PHOSPHORYLMUTASE, CHLOROPLASTIC (PTHR42905:SF3)
AthCY_H	AT4G02540.2	-1.50836	1.15356e-08	Cysteine/histidine-rich C1 domain-containing protein;T10P11.27;ortholog	C1 DOMAIN-CONTAINING PROTEIN-RELATED (PTHR32410:SF153)
AthCY_H	AT4G31380.1	-1.50778	0.00517949	Flowering-promoting factor 1-like protein 1;FLP1;ortholog	FLOWERING-PROMOTING FACTOR 1-RELATED (PTHR33433:SF8)
AthCY_H	AT3G46370.1	-1.50716	0.00102449	Leucine-rich repeat protein kinase-like protein;F18L15.90;ortholog	LRR RECEPTOR-LIKE SERINE/THREONINE-PROTEIN KINASE MEE39-RELATED (PTHR27003:SF122)
AthCY_H	AT5G62520.2	-1.50223	0.00360282	Probable inactive poly [ADP-ribose] polymerase SRO5;SRO5;ortholog	INACTIVE POLY [ADP-RIBOSE] POLYMERASE SRO4-RELATED (PTHR32263:SF14)
AthCY_H	AT4G37770.1	-1.5013	0.00328606	1-aminocyclopropane-1-carboxylate synthase 8;ACS8;ortholog	1-AMINOCYCLOPROPANE-1-CARBOXYLATE SYNTHASE 11-RELATED (PTHR43795:SF5)
AthCY_H	AT3G02170.1	-1.50123	6.67766e-24	Protein LONGIFOLIA 2;LNG2;ortholog	PROTEIN LONGIFOLIA 1-RELATED (PTHR31680:SF8)
AthFD_H	AT5G42800.1	10.4329	2.62048e-96	Dihydroflavonol-4-reductase;DFRA;ortholog	DIHYDROFLAVONOL-4-REDUCTASE (PTHR10366:SF495)
AthFD_H	AT5G45890.1	9.5086	1.65483e-43	Senescence-specific cysteine protease SAG12;SAG12;ortholog	SENESCENCE-SPECIFIC CYSTEINE PROTEASE SAG12 (PTHR12411:SF444)
AthFD_H	AT5G17220.1	9.34873	3.26037e-91	Glutathione S-transferase F12;GSTF12;ortholog	GLUTATHIONE S-TRANSFERASE F11-RELATED (PTHR11260:SF402)
AthFD_H	AT3G29590.1	9.01651	9.68878e-46	Malonyl-CoA:anthocyanidin 5-O-glucoside-6''-O-malonyltransferase;5MAT;ortholog	ACYLTRANSFERASE-LIKE PROTEIN-RELATED (PTHR31625:SF22)
AthFD_H	AT3G52780.1	8.89976	2.08087e-27	Probable purple acid phosphatase 20;PAP20;ortholog	PURPLE ACID PHOSPHATASE 20-RELATED (PTHR22953:SF58)
AthFD_H	AT5G54060.1	8.69213	9.88774e-72	Anthocyanidin 3-O-glucoside 2'''-O-xylosyltransferase;A3G2XYLT;ortholog	ANTHOCYANIDIN 3-O-GLUCOSIDE 2'''-O-XYLOSYLTRANSFERASE-RELATED (PTHR11926:SF639)
AthFD_H	AT5G19470.2	8.65962	1.95425e-54	Nudix hydrolase 24, chloroplastic;NUDT24;ortholog	SI:DKEY-6N6.2 (PTHR13622:SF12)
AthFD_H	AT4G32810.1	8.59217	4.06667e-42	Carotenoid cleavage dioxygenase 8, chloroplastic;CCD8;ortholog	CAROTENOID ISOMEROOXYGENASE (PTHR10543:SF75)
AthFD_H	AT3G52780.2	8.52215	1.1338e-24	Probable purple acid phosphatase 20;PAP20;ortholog	PURPLE ACID PHOSPHATASE 20-RELATED (PTHR22953:SF58)
AthFD_H	AT5G19470.1	8.50105	2.59627e-57	Nudix hydrolase 24, chloroplastic;NUDT24;ortholog	SI:DKEY-6N6.2 (PTHR13622:SF12)
AthFD_H	AT5G13930.1	8.29116	1.01088e-37	Chalcone synthase;CHS;ortholog	CHALCONE SYNTHASE (PTHR11877:SF41)
AthFD_H	AT4G22880.1	8.26909	2.24877e-35	Leucoanthocyanidin dioxygenase;LDOX;ortholog	LEUCOANTHOCYANIDIN DIOXYGENASE-RELATED (PTHR10209:SF256)
AthFD_H	AT4G22880.2	8.26909	2.24877e-35	Leucoanthocyanidin dioxygenase;LDOX;ortholog	LEUCOANTHOCYANIDIN DIOXYGENASE-RELATED (PTHR10209:SF256)
AthFD_H	AT3G52970.1	8.21253	9.49388e-27	Cytochrome P450, family 76, subfamily G, polypeptide 1;CYP76G1;ortholog	CYTOCHROME P450, FAMILY 76, SUBFAMILY G, POLYPEPTIDE 1 (PTHR24298:SF282)
AthFD_H	AT3G52970.2	8.11749	5.24547e-26	Cytochrome P450, family 76, subfamily G, polypeptide 1;CYP76G1;ortholog	CYTOCHROME P450, FAMILY 76, SUBFAMILY G, POLYPEPTIDE 1 (PTHR24298:SF282)
AthFD_H	AT2G23000.1	8.01901	4.55922e-32	Serine carboxypeptidase-like 10;SCPL10;ortholog	SERINE CARBOXYPEPTIDASE-LIKE 1-RELATED (PTHR11802:SF177)
AthFD_H	AT1G04580.1	7.85419	9.17598e-27	Benzaldehyde dehydrogenase (NAD(+));AAO4;ortholog	ABSCISIC-ALDEHYDE OXIDASE-RELATED (PTHR11908:SF113)
AthFD_H	AT2G19900.1	7.65027	1.13626e-18	NADP-dependent malic enzyme 1;NADP-ME1;ortholog	NADP-DEPENDENT MALIC ENZYME 1 (PTHR23406:SF39)
AthFD_H	AT1G61800.1	7.31135	1.07816e-64	Glucose-6-phosphate/phosphate translocator 2, chloroplastic;GPT2;ortholog	SOLUTE CARRIER FAMILY 35 MEMBER E1 (PTHR11132:SF184)
AthFD_H	AT3G15650.1	6.84571	5.78264e-27	Alpha/beta-Hydrolases superfamily protein;At3g15650;ortholog	ALPHA/BETA-HYDROLASES SUPERFAMILY PROTEIN-RELATED (PTHR10655:SF49)
AthFD_H	AT5G55410.2	6.79322	3.9264e-14	Bifunctional inhibitor/lipid-transfer protein/seed storage 2S albumin-like protein;At5g55410;ortholog	BIFUNCTIONAL INHIBITOR/LIPID-TRANSFER PROTEIN/SEED STORAGE 2S ALBUMIN-LIKE PROTEIN (PTHR33122:SF17)
AthFD_H	AT5G55410.1	6.78457	4.42378e-14	Bifunctional inhibitor/lipid-transfer protein/seed storage 2S albumin-like protein;At5g55410;ortholog	BIFUNCTIONAL INHIBITOR/LIPID-TRANSFER PROTEIN/SEED STORAGE 2S ALBUMIN-LIKE PROTEIN (PTHR33122:SF17)
AthFD_H	AT1G66390.1	6.69994	2.97072e-33	Transcription factor MYB90;MYB90;ortholog	TRANSCRIPTION FACTOR MYB113-RELATED (PTHR10641:SF858)
AthFD_H	AT1G17030.1	6.67681	7.70359e-18	Putative uncharacterized protein At1g17030/F20D23_27;At1g17030;ortholog	SUBFAMILY NOT NAMED (PTHR33916:SF5)
AthFD_H	AT3G05400.1	6.63623	2.16351e-20	Sugar transporter ERD6-like 12;SUGTL5;ortholog	SUGAR TRANSPORTER ERD6-RELATED (PTHR23500:SF280)
AthFD_H	AT5G46960.1	6.5377	3.41994e-13	Plant invertase/pectin methylesterase inhibitor domain-containing protein;At5g46960;ortholog	PLANT INVERTASE/PECTIN METHYLESTERASE INHIBITOR DOMAIN-CONTAINING PROTEIN (PTHR31707:SF95)
AthFD_H	AT3G05400.2	6.32665	2.14641e-17	Sugar transporter ERD6-like 12;SUGTL5;ortholog	SUGAR TRANSPORTER ERD6-RELATED (PTHR23500:SF280)
AthFD_H	AT2G45570.1	6.32572	5.3187e-23	Cytochrome P450 76C2;CYP76C2;ortholog	CYTOCHROME P450 76C1-RELATED (PTHR24298:SF256)
AthFD_H	AT4G14090.1	6.32311	2.22832e-32	UDP-glycosyltransferase 75C1;UGT75C1;ortholog	UDP-GLYCOSYLTRANSFERASE 75B1-RELATED (PTHR11926:SF605)
AthFD_H	AT4G16740.1	6.31643	4.39349e-17	Tricyclene synthase, chloroplastic;TPS03;ortholog	1,8-CINEOLE SYNTHASE 1, CHLOROPLASTIC-RELATED (PTHR31225:SF38)
AthFD_H	AT2G29370.1	6.25984	1.67181e-18	Tropinone reductase homolog At2g29370;At2g29370;ortholog	SENESCENCE-ASSOCIATED PROTEIN 13 (PTHR42898:SF4)
AthFD_H	AT4G22870.1	6.25837	5.01129e-12	Leucoanthocyanidin dioxygenase-like protein;At4g22870;ortholog	LEUCOANTHOCYANIDIN DIOXYGENASE-RELATED (PTHR10209:SF256)
AthFD_H	AT4G22870.2	6.22672	7.08861e-12	Leucoanthocyanidin dioxygenase-like protein;At4g22870;ortholog	LEUCOANTHOCYANIDIN DIOXYGENASE-RELATED (PTHR10209:SF256)
AthFD_H	AT4G09820.1	6.22446	4.99046e-21	Transcription factor TT8;TT8;ortholog	TRANSCRIPTION FACTOR TT8 (PTHR11514:SF88)
AthFD_H	AT3G15650.2	6.13984	1.15134e-22	Alpha/beta-Hydrolases superfamily protein;At3g15650;ortholog	ALPHA/BETA-HYDROLASES SUPERFAMILY PROTEIN-RELATED (PTHR10655:SF49)
AthFD_H	AT3G03910.1	6.11093	2.38355e-13	Probable glutamate dehydrogenase 3;GSH3;ortholog	GLUTAMATE DEHYDROGENASE 1-RELATED (PTHR11606:SF22)
AthFD_H	AT3G61930.1	6.01791	2.71935e-15	Putative uncharacterized protein At3g61930;F21F14.100;ortholog
AthFD_H	AT4G16740.2	6.01588	1.29485e-15	Tricyclene synthase, chloroplastic;TPS03;ortholog	1,8-CINEOLE SYNTHASE 1, CHLOROPLASTIC-RELATED (PTHR31225:SF38)
AthFD_H	AT3G16150.1	5.99248	5.52161e-11	Probable isoaspartyl peptidase/L-asparaginase 2;At3g16150;ortholog	ISOASPARTYL PEPTIDASE/L-ASPARAGINASE 2-RELATED (PTHR10188:SF27)
AthFD_H	AT1G68450.1	5.99194	1.07016e-10	VQ motif-containing protein 8, chloroplastic;VQ8;ortholog	VQ MOTIF-CONTAINING PROTEIN 8, CHLOROPLASTIC (PTHR33143:SF14)
AthFD_H	AT1G62370.1	5.93811	1.94781e-21	F2401.10;At1g62370;ortholog	C3HC4 TYPE RING-FINGER PROTEIN-RELATED (PTHR12183:SF25)
AthFD_H	AT5G59220.1	5.90916	2.51658e-26	Probable protein phosphatase 2C 78;At5g59220;ortholog	PROTEIN PHOSPHATASE 2C 3-RELATED (PTHR13832:SF395)
AthFD_H	AT3G29250.2	5.86982	2.3979e-11	Short-chain dehydrogenase reductase 4;SDR4;ortholog	SHORT-CHAIN DEHYDROGENASE REDUCTASE 3A-RELATED (PTHR42820:SF3)
AthFD_H	AT2G19500.1	5.83811	4.7484e-10	Cytokinin dehydrogenase 2;CKX2;ortholog	CYTOKININ DEHYDROGENASE 2-RELATED (PTHR13878:SF75)
AthFD_H	AT1G78390.1	5.837	4.42378e-14	9-cis-epoxycarotenoid dioxygenase NCED9, chloroplastic;NCED9;ortholog	9-CIS-EPOXYCAROTENOID DIOXYGENASE NCED3, CHLOROPLASTIC-RELATED (PTHR10543:SF65)
AthFD_H	AT3G29250.1	5.8338	3.3141e-11	Short-chain dehydrogenase reductase 4;SDR4;ortholog	SHORT-CHAIN DEHYDROGENASE REDUCTASE 3A-RELATED (PTHR42820:SF3)
AthFD_H	AT2G27550.1	5.82627	1.02546e-10	Protein CENTRORADIALIS-like;CEN;ortholog	PROTEIN CENTRORADIALIS-LIKE (PTHR11362:SF60)
AthFD_H	AT1G06475.1	5.81863	1.02938e-10	Uncharacterized protein;At1g06475;ortholog	SUBFAMILY NOT NAMED (PTHR33726:SF7)
AthFD_H	AT1G18870.1	5.79464	8.83473e-17	Isochorismate synthase 2, chloroplastic;ICS2;ortholog	ISOCHORISMATE SYNTHASE 1, CHLOROPLASTIC-RELATED (PTHR11236:SF25)
AthFD_H	AT1G54570.1	5.75007	1.76075e-20	Acyltransferase-like protein At1g54570, chloroplastic;At1g54570;ortholog	SUBFAMILY NOT NAMED (PTHR22753:SF18)
AthFD_H	AT3G21420.1	5.74708	1.79054e-16	At3g21420;At3g21420;ortholog	SUBFAMILY NOT NAMED (PTHR10209:SF336)
AthFD_H	AT1G47510.1	5.73581	4.13087e-12	Type IV inositol polyphosphate 5-phosphatase 11;IP5P11;ortholog	72 KDA INOSITOL POLYPHOSPHATE 5-PHOSPHATASE (PTHR11200:SF211)
AthFD_H	AT2G01890.2	5.70438	1.0566e-12	Purple acid phosphatase 8;PAP8;ortholog	PURPLE ACID PHOSPHATASE 3-RELATED (PTHR10161:SF26)
AthFD_H	AT2G46950.1	5.69679	5.39132e-13	Cytochrome P450, family 709, subfamily B, polypeptide 2;CYP709B2;ortholog	CYTOCHROME P450 CYP13A1-RELATED (PTHR24282:SF84)
AthFD_H	AT1G18870.2	5.69646	9.05806e-16	Isochorismate synthase 2, chloroplastic;ICS2;ortholog	ISOCHORISMATE SYNTHASE 1, CHLOROPLASTIC-RELATED (PTHR11236:SF25)
AthFD_H	AT2G25940.1	5.66819	5.17433e-10	Vacuolar-processing enzyme alpha-isozyme;At2g25940;ortholog	LEGUMAIN (PTHR12000:SF25)
AthFD_H	AT1G06520.1	5.66078	1.07563e-17	Glycerol-3-phosphate acyltransferase 1;GPAT1;ortholog	ANCIENT UBIQUITOUS PROTEIN 1 (PTHR15486:SF30)
AthFD_H	AT5G46950.1	5.64296	4.46461e-09	At5g46950;At5g46950;ortholog	PLANT INVERTASE/PECTIN METHYLESTERASE INHIBITOR DOMAIN-CONTAINING PROTEIN (PTHR31707:SF95)
AthFD_H	AT4G16640.1	5.60205	1.21915e-16	Metalloendoproteinase 1-MMP;1MMP;ortholog	METALLOENDOPROTEINASE 1-MMP-RELATED (PTHR10201:SF208)
AthFD_H	AT2G01890.1	5.55955	8.90473e-13	Purple acid phosphatase 8;PAP8;ortholog	PURPLE ACID PHOSPHATASE 3-RELATED (PTHR10161:SF26)
AthFD_H	AT2G37770.2	5.54186	1.81446e-17	Aldo-keto reductase family 4 member C9;AKR4C9;ortholog	ALDEHYDE REDUCTASE Y, ISOFORM D-RELATED (PTHR11732:SF360)
AthFD_H	AT2G32530.1	5.49569	1.48187e-21	Cellulose synthase-like protein B3;CSLB3;ortholog	CELLULOSE SYNTHASE-LIKE PROTEIN B1-RELATED (PTHR13301:SF101)
AthFD_H	AT3G03480.1	5.47525	1.16782e-16	(Z)-3-hexen-1-ol acetyltransferase;CHAT;ortholog	(Z)-3-HEXEN-1-OL ACETYLTRANSFERASE (PTHR31642:SF60)
AthFD_H	AT1G28130.1	5.46675	4.67128e-11	Indole-3-acetic acid-amido synthetase GH3.17;GH3.17;ortholog	GH3 DOMAIN-CONTAINING PROTEIN (PTHR31901:SF27)
AthFD_H	AT1G02310.1	5.45818	3.30652e-16	Mannan endo-1,4-beta-mannosidase 1;MAN1;ortholog	MANNAN ENDO-1,4-BETA-MANNOSIDASE 1 (PTHR31451:SF22)
AthFD_H	AT1G09500.1	5.44832	1.15344e-15	Alcohol dehydrogenase-like protein;F14J9.16;ortholog	ALCOHOL DEHYDROGENASE-RELATED (PTHR10366:SF502)
AthFD_H	AT1G09500.3	5.44471	7.72088e-15	Alcohol dehydrogenase-like protein;F14J9.16;ortholog	ALCOHOL DEHYDROGENASE-RELATED (PTHR10366:SF502)
AthFD_H	AT1G05340.1	5.41172	2.51495e-13	Putative uncharacterized protein At1g05340;YUP8H12.4;ortholog	F14D7.11-RELATED (PTHR31568:SF18)
AthFD_H	AT1G56650.1	5.40823	1.29117e-17	Transcription factor MYB75;MYB75;ortholog	TRANSCRIPTION FACTOR MYB113-RELATED (PTHR10641:SF858)
AthFD_H	AT1G59730.1	5.40358	2.39456e-11	Thioredoxin H7;TRX7;ortholog	THIOREDOXIN H2-RELATED (PTHR10438:SF328)
AthFD_H	AT1G74010.1	5.36333	7.74766e-13	At1g74010;F2P9.12;ortholog	PROTEIN STRICTOSIDINE SYNTHASE-LIKE 1-RELATED (PTHR10426:SF53)
AthFD_H	AT3G07850.1	5.29787	1.3929e-07	Exopolygalacturonase clone GBGA483;At3g07850;ortholog	EXOPOLYGALACTURONASE / GALACTURAN 1,4-ALPHA-GALACTURONIDASE / PECTINASE-RELATED (PTHR31375:SF67)
AthFD_H	AT1G09500.2	5.28609	1.42449e-14	Alcohol dehydrogenase-like protein;F14J9.16;ortholog	ALCOHOL DEHYDROGENASE-RELATED (PTHR10366:SF502)
AthFD_H	AT5G22460.1	5.23705	9.4377e-11	Esterase/lipase/thioesterase family protein;At5g22460;ortholog	ALPHA/BETA-HYDROLASES SUPERFAMILY PROTEIN-RELATED (PTHR10992:SF944)
AthFD_H	AT5G22460.2	5.23705	9.4377e-11	Esterase/lipase/thioesterase family protein;At5g22460;ortholog	ALPHA/BETA-HYDROLASES SUPERFAMILY PROTEIN-RELATED (PTHR10992:SF944)
AthFD_H	AT3G21500.2	5.22714	1.13261e-07	1-deoxy-D-xylulose 5-phosphate synthase 1;DXPS1;ortholog	1-DEOXY-D-XYLULOSE 5-PHOSPHATE SYNTHASE 1-RELATED (PTHR43322:SF2)
AthFD_H	AT1G28130.2	5.2166	3.35501e-10	Indole-3-acetic acid-amido synthetase GH3.17;GH3.17;ortholog	GH3 DOMAIN-CONTAINING PROTEIN (PTHR31901:SF27)
AthFD_H	AT1G47510.2	5.18274	1.08148e-09	Type IV inositol polyphosphate 5-phosphatase 11;IP5P11;ortholog	72 KDA INOSITOL POLYPHOSPHATE 5-PHOSPHATASE (PTHR11200:SF211)
AthFD_H	AT1G73260.1	5.14756	3.88875e-07	Kunitz trypsin inhibitor 1;KTI1;ortholog	DR4 PROTEIN-RELATED (PTHR33107:SF8)
AthFD_H	AT4G12400.2	5.14251	2.41977e-18	Hsp70-Hsp90 organizing protein 3;HOP3;ortholog	STRESS-INDUCED-PHOSPHOPROTEIN 1 (HSP70/HSP90-ORGANIZING PROTEIN) (PTHR22904:SF435)
AthFD_H	AT1G61050.1	5.13846	3.74578e-07	Alpha 1,4-glycosyltransferase-like protein;T7P1.18;ortholog	ALPHA 1,4-GLYCOSYLTRANSFERASE-LIKE PROTEIN (PTHR12042:SF24)
AthFD_H	AT5G67310.1	5.11811	2.2998e-15	At5g67310;CYP81G1;ortholog	CYTOCHROME P450-RELATED (PTHR24298:SF268)
AthFD_H	AT3G21500.1	5.08576	3.61174e-07	1-deoxy-D-xylulose 5-phosphate synthase 1;DXPS1;ortholog	1-DEOXY-D-XYLULOSE 5-PHOSPHATE SYNTHASE 1-RELATED (PTHR43322:SF2)
AthFD_H	AT3G14040.1	5.07543	8.81954e-07	Exopolygalacturonase / galacturan 1,4-alpha-galacturonidase / pectinase;At3g14040;ortholog	EXOPOLYGALACTURONASE / GALACTURAN 1,4-ALPHA-GALACTURONIDASE / PECTINASE-RELATED (PTHR31375:SF67)
AthFD_H	AT2G03850.1	5.06799	1.70859e-10	At2g03850;At2g03850;ortholog	LATE EMBRYOGENESIS ABUNDANT (LEA) PROTEIN-RELATED (PTHR23241:SF74)
AthFD_H	AT1G80160.2	5.02581	1.10024e-14	AT1G80160 protein;At1g80160;ortholog	SUBFAMILY NOT NAMED (PTHR10374:SF32)
AthFD_H	AT4G12400.1	5.02273	7.13692e-17	Hsp70-Hsp90 organizing protein 3;HOP3;ortholog	STRESS-INDUCED-PHOSPHOPROTEIN 1 (HSP70/HSP90-ORGANIZING PROTEIN) (PTHR22904:SF435)
AthFD_H	AT4G09600.1	5.02231	5.65306e-07	Gibberellin-regulated protein 3;GASA3;ortholog	GIBBERELLIN-REGULATED PROTEIN 14-RELATED (PTHR23201:SF34)
AthFD_H	AT3G17180.1	5.0027	4.62394e-07	Serine carboxypeptidase-like 33;SCPL33;ortholog	SERINE CARBOXYPEPTIDASE-LIKE 33 (PTHR11802:SF145)
AthFD_H	AT2G45040.1	4.99041	1.11124e-14	Metalloendoproteinase 4-MMP;4MMP;ortholog	METALLOENDOPROTEINASE 1-MMP-RELATED (PTHR10201:SF208)
AthFD_H	AT3G53980.1	4.97553	1.08026e-06	At3g53980;F5K20_280;ortholog	SUBFAMILY NOT NAMED (PTHR33122:SF23)
AthFD_H	AT3G53980.2	4.97553	1.08026e-06	At3g53980;F5K20_280;ortholog	SUBFAMILY NOT NAMED (PTHR33122:SF23)
AthFD_H	AT1G80160.1	4.97094	1.19173e-15	AT1G80160 protein;At1g80160;ortholog	SUBFAMILY NOT NAMED (PTHR10374:SF32)
AthFD_H	AT1G11190.1	4.95937	3.22736e-12	Endonuclease 1;ENDO1;ortholog	ENDONUCLEASE 1 (PTHR33146:SF10)
AthFD_H	AT2G20030.1	4.93408	2.7334e-09	Putative RING-H2 finger protein ATL12;ATL12;ortholog	E3 UBIQUITIN-PROTEIN LIGASE ATL42-RELATED (PTHR14155:SF382)
AthFD_H	AT1G01453.1	4.92941	3.15648e-11	Uncharacterized protein;At1g01453;ortholog	LATE EMBRYOGENESIS ABUNDANT HYDROXYPROLINE-RICH GLYCOPROTEIN (PTHR31234:SF13)
AthFD_H	AT5G13170.1	4.92674	6.98843e-08	Bidirectional sugar transporter SWEET15;SWEET15;ortholog	BIDIRECTIONAL SUGAR TRANSPORTER SWEET15 (PTHR10791:SF82)
AthFD_H	AT1G01453.2	4.92359	3.55336e-11	Uncharacterized protein;At1g01453;ortholog	LATE EMBRYOGENESIS ABUNDANT HYDROXYPROLINE-RICH GLYCOPROTEIN (PTHR31234:SF13)
AthFD_H	AT1G54120.1	4.91058	8.35594e-07	F15I1.22;F15I1.22;ortholog	F15I1.22 (PTHR34788:SF4)
AthFD_H	AT2G37770.1	4.89765	1.37406e-12	Aldo-keto reductase family 4 member C9;AKR4C9;ortholog	ALDEHYDE REDUCTASE Y, ISOFORM D-RELATED (PTHR11732:SF360)
AthFD_H	AT1G17020.1	4.89661	7.46157e-14	Protein SRG1;SRG1;ortholog	2-OXOGLUTARATE (2OG) AND FE(II)-DEPENDENT OXYGENASE SUPERFAMILY PROTEIN-RELATED (PTHR10209:SF231)
AthFD_H	AT5G40790.1	4.89461	1.20803e-07	Emb;CAB62340.1;ortholog	EMB|CAB62340.1-RELATED (PTHR33595:SF6)
AthFD_H	AT3G24460.1	4.87015	1.35436e-12	AT3g24470/MXP5_4;At3g24460;ortholog	TMS1, ISOFORM F (PTHR10383:SF38)
AthFD_H	AT1G02470.2	4.86982	5.11615e-20	SRPBCC ligand-binding domain-containing protein;At1g02470;ortholog	POLYKETIDE CYCLASE / DEHYDRASE AND LIPID TRANSPORT PROTEIN-RELATED (PTHR33824:SF4)
AthFD_H	AT5G40800.1	4.85351	8.6807e-10	Emb;CAB62340.1;ortholog	EMB|CAB62340.1 (PTHR33595:SF4)
AthFD_H	AT3G58450.2	4.81872	1.90972e-06	Putative uncharacterized protein At3g58450;At3g58450;ortholog	SUBFAMILY NOT NAMED (PTHR31964:SF78)
AthFD_H	AT1G65730.1	4.81027	7.87175e-13	Probable metal-nicotianamine transporter YSL7;YSL7;ortholog	METAL-NICOTIANAMINE TRANSPORTER YSL7-RELATED (PTHR31645:SF37)
AthFD_H	AT1G02790.1	4.80645	2.54911e-07	Exopolygalacturonase clone GBGE184;PGA3;ortholog	EXOPOLYGALACTURONASE CLONE GBGE184 (PTHR31375:SF79)
AthFD_H	AT3G47540.1	4.79999	1.17226e-18	Putative chitinase;At3g47540;ortholog	CHITINASE-RELATED (PTHR22595:SF71)
AthFD_H	AT1G53480.1	4.79757	7.94443e-21	Mto 1 responding down 1 protein;T3F20.20;ortholog
AthFD_H	AT1G02470.1	4.79657	1.31972e-19	SRPBCC ligand-binding domain-containing protein;At1g02470;ortholog	POLYKETIDE CYCLASE / DEHYDRASE AND LIPID TRANSPORT PROTEIN-RELATED (PTHR33824:SF4)
AthFD_H	AT3G47540.2	4.78561	1.61791e-18	Putative chitinase;At3g47540;ortholog	CHITINASE-RELATED (PTHR22595:SF71)
AthFD_H	AT2G47030.1	4.77677	1.14197e-06	Pectinesterase 4;PME4;ortholog	PECTINESTERASE 4-RELATED (PTHR31707:SF106)
AthFD_H	AT1G53480.2	4.76179	3.77272e-16	Mto 1 responding down 1 protein;T3F20.20;ortholog
AthFD_H	AT2G32190.1	4.75694	3.39521e-06	Expressed protein;At2g32190;ortholog	F14D7.11-RELATED (PTHR31568:SF18)
AthFD_H	AT5G45810.1	4.75258	9.73587e-10	CBL-interacting serine/threonine-protein kinase 19;CIPK19;ortholog	CBL-INTERACTING SERINE/THREONINE-PROTEIN KINASE 12-RELATED (PTHR24347:SF287)
AthFD_H	AT3G58450.1	4.74935	3.53783e-06	Putative uncharacterized protein At3g58450;At3g58450;ortholog	SUBFAMILY NOT NAMED (PTHR31964:SF78)
AthFD_H	AT3G22570.1	4.73382	3.86165e-06	Protease inhibitor/seed storage/lipid transfer protein family protein;At3g22570;ortholog	BIFUNCTIONAL INHIBITOR/LIPID-TRANSFER PROTEIN/SEED STORAGE 2S ALBUMIN-LIKE PROTEIN-RELATED (PTHR33044:SF58)
AthFD_H	AT5G05365.1	4.72836	4.18439e-10	Heavy metal transport/detoxification superfamily protein;At5g05365;ortholog	HEAVY METAL TRANSPORT/DETOXIFICATION SUPERFAMILY PROTEIN (PTHR22814:SF162)
AthFD_H	AT2G26480.1	4.72713	7.17485e-08	UDP-glycosyltransferase 76D1;UGT76D1;ortholog	GLUCOSYLTRANSFERASE-LIKE PROTEIN-RELATED (PTHR11926:SF532)
AthFD_H	AT1G09240.1	4.68264	4.75807e-30	Nicotianamine synthase 3;NAS3;ortholog	NICOTIANAMINE SYNTHASE-RELATED (PTHR32266:SF14)
AthFD_H	AT2G37260.2	4.66471	1.38106e-18	WRKY transcription factor 44;WRKY44;ortholog	WRKY TRANSCRIPTION FACTOR 1-RELATED (PTHR31221:SF60)
AthFD_H	AT4G24000.1	4.64737	2.30767e-26	Cellulose synthase-like protein G2;CSLG2;ortholog	CELLULOSE SYNTHASE-LIKE PROTEIN G1-RELATED (PTHR13301:SF122)
AthFD_H	AT3G21520.1	4.62661	3.53998e-08	DUF679 domain membrane protein 1;DMP1;ortholog	DUF679 DOMAIN MEMBRANE PROTEIN 1 (PTHR31621:SF23)
AthFD_H	AT5G49690.1	4.6223	8.76653e-10	UDP-glycosyltransferase 91C1;UGT91C1;ortholog	UDP-GLYCOSYLTRANSFERASE 91B1-RELATED (PTHR11926:SF638)
AthFD_H	AT1G07400.1	4.60619	1.30025e-11	17.8 kDa class I heat shock protein;HSP17.8;ortholog	17.6 KDA CLASS I HEAT SHOCK PROTEIN 1-RELATED (PTHR11527:SF191)
AthFD_H	AT1G08630.5	4.5971	5.13367e-18	Probable low-specificity L-threonine aldolase 1;THA1;ortholog	L-THREONINE ALDOLASE (PTHR10289:SF9)
AthFD_H	AT5G16360.1	4.59324	1.36882e-11	Gb;AAF32477.1;ortholog	GB|AAF32477.1 (PTHR13943:SF58)
AthFD_H	AT1G16530.1	4.59026	1.04325e-05	LOB domain-containing protein 3;LBD3;ortholog	LOB DOMAIN-CONTAINING PROTEIN 3 (PTHR31301:SF39)
AthFD_H	AT1G73220.1	4.58649	1.16722e-10	Organic cation/carnitine transporter 1;OCT1;ortholog	ORGANIC CATION/CARNITINE TRANSPORTER 1 (PTHR24064:SF367)
AthFD_H	AT2G35090.1	4.57539	8.23664e-06	Uncharacterized protein;At2g35090;ortholog	PROTEIN FMP32, MITOCHONDRIAL (PTHR14360:SF19)
AthFD_H	AT5G24030.1	4.56633	1.7315e-17	S-type anion channel SLAH3;SLAH3;ortholog	S-TYPE ANION CHANNEL SLAH2-RELATED (PTHR31269:SF13)
AthFD_H	AT5G39520.1	4.55841	5.77929e-15	Putative uncharacterized protein At5g39520;At5g39520;ortholog	SUBFAMILY NOT NAMED (PTHR34133:SF6)
AthFD_H	AT2G37750.1	4.55433	5.85833e-09	Expressed protein;At2g37750;ortholog	EXPRESSED PROTEIN (PTHR34670:SF7)
AthFD_H	AT2G29330.1	4.54825	6.58489e-07	Tropinone reductase homolog At2g29330;TRI;ortholog	SUBFAMILY NOT NAMED (PTHR42898:SF10)
AthFD_H	AT4G17030.1	4.54278	6.69693e-10	Expansin-like B1;EXLB1;ortholog	EXPANSIN-LIKE B1 (PTHR31692:SF42)
AthFD_H	AT3G08860.1	4.54006	4.29549e-14	Alanine--glyoxylate aminotransferase 2 homolog 3, mitochondrial;At3g08860;ortholog	ALANINE--GLYOXYLATE AMINOTRANSFERASE 2 HOMOLOG 2, MITOCHONDRIAL-RELATED (PTHR11986:SF95)
AthFD_H	AT2G23970.1	4.51814	2.68953e-06	Glutamine amidotransferase class-I domain-containing protein;At2g23970;ortholog	GLUTAMINE AMIDOTRANSFERASE YLR126C-RELATED (PTHR42695:SF2)
AthFD_H	AT2G45580.1	4.51152	4.31213e-07	Cytochrome P450 76C3;CYP76C3;ortholog	CYTOCHROME P450 76C3-RELATED (PTHR24298:SF205)
AthFD_H	AT1G28650.1	4.49782	1.39864e-07	GDSL esterase/lipase At1g28650;At1g28650;ortholog	SUBFAMILY NOT NAMED (PTHR22835:SF369)
AthFD_H	AT5G11100.1	4.486	1.19616e-10	Synaptotagmin-4;SYT4;ortholog	SYNAPTOTAGMIN-4 (PTHR10774:SF125)
AthFD_H	AT2G37260.1	4.48167	2.9461e-20	WRKY transcription factor 44;WRKY44;ortholog	WRKY TRANSCRIPTION FACTOR 1-RELATED (PTHR31221:SF60)
AthFD_H	AT2G22470.1	4.48065	2.47941e-08	Classical arabinogalactan protein 2;AGP2;ortholog
AthFD_H	AT4G19050.1	4.47903	1.28508e-05	Putative disease resistance protein At4g19050;At4g19050;ortholog	SUBFAMILY NOT NAMED (PTHR23155:SF768)
AthFD_H	AT1G08630.1	4.47257	1.1338e-24	Probable low-specificity L-threonine aldolase 1;THA1;ortholog	L-THREONINE ALDOLASE (PTHR10289:SF9)
AthFD_H	AT1G08630.2	4.47257	1.1338e-24	Probable low-specificity L-threonine aldolase 1;THA1;ortholog	L-THREONINE ALDOLASE (PTHR10289:SF9)
AthFD_H	AT1G08630.3	4.47257	1.1338e-24	Probable low-specificity L-threonine aldolase 1;THA1;ortholog	L-THREONINE ALDOLASE (PTHR10289:SF9)
AthFD_H	AT1G08630.4	4.47257	1.1338e-24	Probable low-specificity L-threonine aldolase 1;THA1;ortholog	L-THREONINE ALDOLASE (PTHR10289:SF9)
AthFD_H	AT1G63440.1	4.45724	1.30977e-09	Probable copper-transporting ATPase HMA5;HMA5;ortholog	COPPER-TRANSPORTING ATPASE HMA5-RELATED (PTHR24093:SF411)
AthFD_H	AT2G20515.1	4.45507	3.65908e-11	At2g20515;At2g20515;ortholog	SUBFAMILY NOT NAMED (PTHR33210:SF10)
AthFD_H	AT3G54800.1	4.42255	3.50861e-05	AT3G54800 protein;At3g54800;ortholog	PLECKSTRIN HOMOLOGY (PH) AND LIPID-BINDING START DOMAIN-CONTAINING PROTEIN (PTHR12136:SF67)
AthFD_H	AT3G54800.2	4.42255	3.50861e-05	AT3G54800 protein;At3g54800;ortholog	PLECKSTRIN HOMOLOGY (PH) AND LIPID-BINDING START DOMAIN-CONTAINING PROTEIN (PTHR12136:SF67)
AthFD_H	AT1G03940.1	4.41932	1.43395e-41	Coumaroyl-CoA:anthocyanidin 3-O-glucoside-6''-O-coumaroyltransferase 1;3AT1;ortholog	COUMAROYL-COA:ANTHOCYANIDIN 3-O-GLUCOSIDE-6''-O-COUMAROYLTRANSFERASE 1-RELATED (PTHR31625:SF18)
AthFD_H	AT4G25000.1	4.41838	1.39854e-18	Alpha-amylase 1;AMY1;ortholog	CD98 HEAVY CHAIN, ISOFORM D (PTHR43447:SF8)
AthFD_H	AT2G43730.1	4.41168	1.74959e-06	Jacalin-related lectin 24;JAL24;ortholog
AthFD_H	AT3G50980.1	4.40834	2.06128e-06	Dehydrin Xero 1;XERO1;ortholog	DEHYDRIN RAB18-RELATED (PTHR33346:SF6)
AthFD_H	AT3G07820.1	4.39864	3.02084e-06	Polygalacturonase;F17A17.16;ortholog	PECTIN LYASE-LIKE SUPERFAMILY PROTEIN-RELATED (PTHR31375:SF61)
AthFD_H	AT4G21680.1	4.39816	2.39658e-06	Protein NRT1/ PTR FAMILY 7.2;NPF7.2;ortholog	PROTEIN NRT1/ PTR FAMILY 7.2 (PTHR11654:SF265)
AthFD_H	AT3G12910.1	4.37411	1.93655e-08	Genomic DNA, chromosome 3, P1 clone: MGH6;At3g12910;ortholog	GENOMIC DNA, CHROMOSOME 3, P1 CLONE: MGH6 (PTHR31719:SF75)
AthFD_H	AT1G79900.1	4.37317	9.41274e-13	Mitochondrial arginine transporter BAC2;BAC2;ortholog	MITOCHONDRIAL SUBSTRATE CARRIER FAMILY PROTEIN Y (PTHR24089:SF421)
AthFD_H	AT5G42510.1	4.35145	3.88414e-05	Dirigent protein 1;DIR1;ortholog	DIRIGENT PROTEIN 1-RELATED (PTHR21495:SF96)
AthFD_H	AT1G01480.2	4.33573	3.49077e-07	1-aminocyclopropane-1-carboxylate synthase 2;ACS2;ortholog	1-AMINOCYCLOPROPANE-1-CARBOXYLATE SYNTHASE 2-RELATED (PTHR43795:SF13)
AthFD_H	AT3G12580.1	4.33504	1.77907e-25	Probable mediator of RNA polymerase II transcription subunit 37c;MED37C;ortholog	HEAT SHOCK 70 KDA PROTEIN 3-RELATED (PTHR19375:SF254)
AthFD_H	AT2G47190.1	4.33442	2.37279e-13	ATMYB2;Atmyb2;ortholog	ATMYB2-RELATED (PTHR10641:SF873)
AthFD_H	AT3G20210.2	4.31288	4.76508e-05	Vacuolar-processing enzyme delta-isozyme;dVPE;ortholog	VACUOLAR-PROCESSING ENZYME DELTA-ISOZYME (PTHR12000:SF26)
AthFD_H	AT5G01225.1	4.30991	2.74905e-06	Uncharacterized protein;At5g01225;ortholog	SUBFAMILY NOT NAMED (PTHR34355:SF2)
AthFD_H	AT3G01420.1	4.30593	6.38264e-08	Alpha-dioxygenase 1;DOX1;ortholog	ALPHA-DIOXYGENASE 1 (PTHR11903:SF21)
AthFD_H	AT4G35060.1	4.30458	2.32142e-13	At4g35060;M4E13.120;ortholog	HEAVY METAL-ASSOCIATED ISOPRENYLATED PLANT PROTEIN 26 (PTHR22814:SF167)
AthFD_H	AT4G32250.1	4.30244	1.47577e-11	AT4g32250/F10M6_110;At4g32250;ortholog	SUBFAMILY NOT NAMED (PTHR22967:SF80)
AthFD_H	AT4G32250.2	4.30244	1.47577e-11	AT4g32250/F10M6_110;At4g32250;ortholog	SUBFAMILY NOT NAMED (PTHR22967:SF80)
AthFD_H	AT4G32250.3	4.30244	1.47577e-11	AT4g32250/F10M6_110;At4g32250;ortholog	SUBFAMILY NOT NAMED (PTHR22967:SF80)
AthFD_H	AT4G37990.1	4.28528	1.98815e-06	Cinnamyl alcohol dehydrogenase 8;CAD8;ortholog	DEATH RESISTOR ADH DOMAIN CONTAINING TARGET, ISOFORM C (PTHR42683:SF4)
AthFD_H	AT4G34131.1	4.27586	9.12564e-14	UDP-glycosyltransferase 73B3;UGT73B3;ortholog	UDP-GLUCOSYL TRANSFERASE 73B2-RELATED (PTHR11926:SF630)
AthFD_H	AT4G30830.1	4.26756	5.13213e-13	Uncharacterized protein;At4g30830;ortholog	EXPRESSED PROTEIN (PTHR31422:SF9)
AthFD_H	AT3G53650.1	4.2638	2.68692e-07	Histone H2B.8;At3g53650;ortholog	HISTONE H2B.4-RELATED (PTHR23428:SF105)
AthFD_H	AT4G37420.1	4.25872	4.60243e-06	Glycosyltransferase;F6G17.70;ortholog	R08C7.4 (PTHR21461:SF34)
AthFD_H	AT5G22860.1	4.2569	2.07814e-19	Prolylcarboxypeptidase-like protein;At5g22860;ortholog	PROLYLCARBOXYPEPTIDASE-LIKE PROTEIN-RELATED (PTHR11010:SF58)
AthFD_H	AT4G26260.1	4.25284	7.6872e-05	Inositol oxygenase 4;MIOX4;ortholog	INOSITOL OXYGENASE 2-RELATED (PTHR12588:SF4)
AthFD_H	AT1G25530.1	4.25067	6.19855e-08	Lysine histidine transporter-like 6;At1g25530;ortholog	LYSINE HISTIDINE TRANSPORTER-LIKE 6 (PTHR22950:SF416)
AthFD_H	AT3G26820.1	4.24953	7.96027e-07	Esterase/lipase/thioesterase family protein;At3g26820;ortholog	TRANSMEMBRANE PROTEIN 68 (PTHR22753:SF14)
AthFD_H	AT2G27140.1	4.24899	8.30765e-05	At2g27140;At2g27140;ortholog	SUBFAMILY NOT NAMED (PTHR43670:SF12)
AthFD_H	AT3G46700.1	4.24623	1.15383e-05	UDP-glycosyltransferase 76E3;UGT76E3;ortholog	GLUCOSYLTRANSFERASE-LIKE PROTEIN-RELATED (PTHR11926:SF532)
AthFD_H	AT4G09950.1	4.23314	8.95022e-05	AIG1-like protein;T5L19.80;ortholog	AIG1 DOMAIN-CONTAINING PROTEIN-RELATED (PTHR10903:SF94)
AthFD_H	AT5G22860.2	4.23164	2.06337e-19	Prolylcarboxypeptidase-like protein;At5g22860;ortholog	PROLYLCARBOXYPEPTIDASE-LIKE PROTEIN-RELATED (PTHR11010:SF58)
AthFD_H	AT5G04200.1	4.22603	8.73707e-07	Metacaspase-9;AMC9;ortholog	METACASPASE-9 (PTHR31810:SF11)
AthFD_H	AT5G01300.1	4.22564	1.79747e-06	Putative phosphatidylethanolamine-binding protein;T10O8_10;ortholog	PHOSPHATIDYLETHANOLAMINE-BINDING PROTEIN-RELATED (PTHR30289:SF7)
AthFD_H	AT1G77760.1	4.2227	1.22532e-08	Nitrate reductase [NADH] 1;NIA1;ortholog	NADH-CYTOCHROME B5 REDUCTASE (PTHR19370:SF163)
AthFD_H	AT1G62760.1	4.2142	5.79369e-09	F23N19.12;At1g62760;ortholog	F23N19.12 (PTHR31080:SF58)
AthFD_H	AT1G01480.1	4.21157	1.51032e-07	1-aminocyclopropane-1-carboxylate synthase 2;ACS2;ortholog	1-AMINOCYCLOPROPANE-1-CARBOXYLATE SYNTHASE 2-RELATED (PTHR43795:SF13)
AthFD_H	AT3G13672.1	4.19917	9.37237e-14	E3 ubiquitin-protein ligase;At3g13672;ortholog	E3 UBIQUITIN-PROTEIN LIGASE (PTHR10315:SF63)
AthFD_H	AT4G12580.2	4.18904	1.69691e-05	At4g12580;At4g12580;ortholog
AthFD_H	AT4G26260.2	4.1762	0.000117549	Inositol oxygenase 4;MIOX4;ortholog	INOSITOL OXYGENASE 2-RELATED (PTHR12588:SF4)
AthFD_H	AT3G27250.1	4.15565	1.05763e-15	At3g27250;At3g27250;ortholog	EMB|CAB62340.1 (PTHR33595:SF4)
AthFD_H	AT1G76130.1	4.15059	1.33023e-14	Probable alpha-amylase 2;AMY2;ortholog	ALPHA-AMYLASE 2-RELATED (PTHR43447:SF12)
AthFD_H	AT1G69490.1	4.14809	1.57199e-14	NAC transcription factor 29;NAC029;ortholog	NAC DOMAIN-CONTAINING PROTEIN 6-RELATED (PTHR31719:SF58)
AthFD_H	AT3G46280.1	4.14033	0.000209112	Protein kinase-like protein;At3g46280;ortholog	PROTEIN KINASE-LIKE PROTEIN (PTHR11795:SF415)
AthFD_H	AT5G09930.1	4.13743	1.44475e-06	ABC transporter F family member 2;ABCF2;ortholog	ABC TRANSPORTER F FAMILY MEMBER 2-RELATED (PTHR19211:SF79)
AthFD_H	AT3G20210.1	4.11836	0.000132409	Vacuolar-processing enzyme delta-isozyme;dVPE;ortholog	VACUOLAR-PROCESSING ENZYME DELTA-ISOZYME (PTHR12000:SF26)
AthFD_H	AT5G17780.2	4.10195	0.000119248	Hydrolase, alpha/beta fold family protein;At5g17780;ortholog	HYDROLASE, ALPHA/BETA FOLD FAMILY PROTEIN (PTHR43689:SF7)
AthFD_H	AT3G55910.1	4.0962	4.89644e-08	At3g55910;F27K19_90;ortholog
AthFD_H	AT3G02410.1	4.08663	0.000147091	Probable isoprenylcysteine alpha-carbonyl methylesterase ICMEL2;ICMEL2;ortholog	KYNURENINE FORMAMIDASE (PTHR23024:SF276)
AthFD_H	AT3G22840.1	4.0791	3.03423e-20	Early light-induced protein 1, chloroplastic;ELIP1;ortholog	EARLY LIGHT-INDUCED PROTEIN 1, CHLOROPLASTIC-RELATED (PTHR14154:SF32)
AthFD_H	AT5G23950.1	4.0714	2.47672e-08	At5g23950;At5g23950;ortholog	SUBFAMILY NOT NAMED (PTHR32246:SF47)
AthFD_H	AT4G37295.1	4.07115	3.90881e-08	At4g37295;At4g37295;ortholog
AthFD_H	AT3G13672.2	4.06627	5.62827e-13	E3 ubiquitin-protein ligase;At3g13672;ortholog	E3 UBIQUITIN-PROTEIN LIGASE (PTHR10315:SF63)
AthFD_H	AT3G48850.1	4.0609	6.47466e-09	Mitochondrial phosphate carrier protein 2, mitochondrial;MPT2;ortholog	PHOSPHATE CARRIER PROTEIN, MITOCHONDRIAL (PTHR24089:SF579)
AthFD_H	AT1G54560.1	4.05168	1.95217e-05	Myosin-11;XI-E;ortholog	MYOSIN-VIIA (PTHR13140:SF601)
AthFD_H	AT2G30300.1	4.0505	9.04853e-06	Major facilitator protein;At2g30300;ortholog	MAJOR FACILITATOR PROTEIN (PTHR21576:SF49)
AthFD_H	AT4G33020.1	4.04821	4.26839e-06	Zinc transporter 9;ZIP9;ortholog	FE(2+) TRANSPORT PROTEIN 3, CHLOROPLASTIC-RELATED (PTHR11040:SF107)
AthFD_H	AT4G12580.1	4.04134	4.76893e-05	At4g12580;At4g12580;ortholog
AthFD_H	AT2G45210.1	4.03281	2.19927e-17	Auxin-responsive protein SAUR36;SAUR36;ortholog	AUXIN-RESPONSIVE PROTEIN SAUR36 (PTHR31374:SF61)
AthFD_H	AT4G02280.1	4.0282	2.78508e-12	Sucrose synthase 3;SUS3;ortholog	SUCROSE SYNTHASE 3 (PTHR12526:SF480)
AthFD_H	AT5G59310.1	4.02706	1.04325e-05	Non-specific lipid-transfer protein 4;LTP4;ortholog	BIFUNCTIONAL INHIBITOR/LIPID-TRANSFER PROTEIN/SEED STORAGE 2S ALBUMIN SUPERFAMILY PROTEIN-RELATED (PTHR33076:SF31)
AthFD_H	AT3G57680.1	4.02165	2.34849e-12	Carboxyl-terminal-processing peptidase 3, chloroplastic;CTPA3;ortholog	CARBOXYL-TERMINAL-PROCESSING PEPTIDASE 3, CHLOROPLASTIC (PTHR32060:SF18)
AthFD_H	AT5G37590.1	4.02084	1.60748e-10	Tetratricopeptide repeat domain-containing protein;At5g37590;ortholog	TETRATRICOPEPTIDE REPEAT DOMAIN-CONTAINING PROTEIN (PTHR19959:SF197)
AthFD_H	AT5G48570.1	4.01684	2.69304e-11	Peptidyl-prolyl cis-trans isomerase FKBP65;FKBP65;ortholog	12 KDA FK506-BINDING PROTEIN (PTHR10516:SF364)
AthFD_H	AT5G07990.1	4.01667	1.96259e-08	Flavonoid 3'-monooxygenase;CYP75B1;ortholog	FLAVONOID 3'-MONOOXYGENASE (PTHR24298:SF228)
AthFD_H	AT5G52050.1	4.00406	2.79795e-08	MATE efflux family protein;At5g52050;ortholog	MATE EFFLUX FAMILY PROTEIN (PTHR11206:SF192)
AthFD_H	AT3G51240.2	4.00296	1.49366e-06	Naringenin,2-oxoglutarate 3-dioxygenase;F3H;ortholog	NARINGENIN,2-OXOGLUTARATE 3-DIOXYGENASE (PTHR10209:SF260)
AthFD_H	AT2G37870.1	3.99597	0.000257332	Non-specific lipid-transfer protein;T8P21.22;ortholog	NON-SPECIFIC LIPID-TRANSFER PROTEIN (PTHR33122:SF15)
AthFD_H	AT1G57590.1	3.99373	1.83609e-28	Pectin acetylesterase 2;PAE2;ortholog	PECTIN ACETYLESTERASE 1-RELATED (PTHR21562:SF30)
AthFD_H	AT1G48260.1	3.99267	2.2774e-08	CBL-interacting serine/threonine-protein kinase 17;CIPK17;ortholog	CBL-I
AthFD_H	AT5G17780.1	3.9807	0.000227272	Hydrolase, alpha/beta fold family protein;At5g17780;ortholog	HYDROLASE, ALPHA/BETA FOLD FAMILY PROTEIN (PTHR43689:SF7)
AthFD_H	AT4G10955.1	3.9577	0.000283634	GDSL esterase/lipase At4g10955;At4g10955;ortholog	ALPHA/BETA-HYDROLASES SUPERFAMILY PROTEIN (PTHR31479:SF14)
AthFD_H	AT4G10955.2	3.9577	0.000283634	GDSL esterase/lipase At4g10955;At4g10955;ortholog	ALPHA/BETA-HYDROLASES SUPERFAMILY PROTEIN (PTHR31479:SF14)
AthFD_H	AT1G68230.2	3.94635	0.000310541	Reticulon-like protein B14;RTNLB14;ortholog	RETICULON-LIKE PROTEIN B14 (PTHR10994:SF114)
AthFD_H	AT2G32860.2	3.93954	3.47886e-13	Beta-glucosidase 33;BGLU33;ortholog	BETA-GLUCOSIDASE 33 (PTHR10353:SF85)
AthFD_H	AT2G34500.1	3.93143	1.30136e-08	Cytochrome P450 710A1;CYP710A1;ortholog	CYTOCHROME P450 61 (PTHR24286:SF111)
AthFD_H	AT3G50770.1	3.92121	1.37244e-11	Probable calcium-binding protein CML41;CML41;ortholog	CALCIUM-BINDING PROTEIN CML41-RELATED (PTHR10891:SF728)
AthFD_H	AT2G40370.1	3.91266	5.72864e-07	Laccase-5;LAC5;ortholog	F21D5.3, ISOFORM A (PTHR11709:SF131)
AthFD_H	AT1G62620.1	3.91229	5.46379e-09	Flavin-containing monooxygenase FMO GS-OX-like 3;At1g62620;ortholog	FLAVIN-CONTAINING MONOOXYGENASE (PTHR23023:SF186)
AthFD_H	AT1G78260.1	3.90519	0.000402791	At1g78260;At1g78260;ortholog	RNA RECOGNITION MOTIF-CONTAINING PROTEIN (PTHR24012:SF657)
AthFD_H	AT1G69500.1	3.89801	0.000346154	Cytochrome P450 704B1;CYP704B1;ortholog	CYTOCHROME P450 704B1 (PTHR24296:SF72)
AthFD_H	AT1G63370.1	3.89197	7.62681e-09	Flavin-containing monooxygenase FMO GS-OX-like 5;At1g63370;ortholog	FLAVIN-CONTAINING MONOOXYGENASE (PTHR23023:SF186)
AthFD_H	AT2G32860.1	3.89	4.19266e-14	Beta-glucosidase 33;BGLU33;ortholog	BETA-GLUCOSIDASE 33 (PTHR10353:SF85)
AthFD_H	AT1G08290.1	3.8892	8.66511e-06	Zinc finger protein WIP3;WIP3;ortholog	ZINC FINGER PROTEIN WIP3 (PTHR10593:SF63)
AthFD_H	AT1G78260.2	3.88551	0.000441255	At1g78260;At1g78260;ortholog	RNA RECOGNITION MOTIF-CONTAINING PROTEIN (PTHR24012:SF657)
AthFD_H	AT1G76800.1	3.88197	8.37111e-06	Vacuolar iron transporter homolog 2;At1g76800;ortholog	VACUOLAR IRON TRANSPORTER HOMOLOG 1-RELATED (PTHR31851:SF29)
AthFD_H	AT1G17870.1	3.87426	2.63829e-11	Probable zinc metallopeptidase EGY3, chloroplastic;EGY3;ortholog	ZINC METALLOPEPTIDASE EGY3, CHLOROPLASTIC-RELATED (PTHR31412:SF10)
AthFD_H	AT5G01300.2	3.87359	1.99808e-05	Putative phosphatidylethanolamine-binding protein;T10O8_10;ortholog	PHOSPHATIDYLETHANOLAMINE-BINDING PROTEIN-RELATED (PTHR30289:SF7)
AthFD_H	AT2G38920.1	3.87331	0.000506282	Probable E3 ubiquitin-protein ligase BAH1-like;RF178;ortholog	RING FINGER PROTEIN 222 (PTHR23041:SF73)
AthFD_H	AT4G19810.1	3.86587	9.10475e-07	At4g19810;T16H5.170;ortholog	CHITINASE-LIKE PROTEIN-RELATED (PTHR11177:SF231)
AthFD_H	AT5G09640.1	3.86418	0.000466511	Serine carboxypeptidase-like 19;SCPL19;ortholog	SERINE CARBOXYPEPTIDASE-LIKE 19 (PTHR11802:SF114)
AthFD_H	AT3G02930.1	3.85709	4.57079e-07	WEB family protein At3g02930, chloroplastic;At3g02930;ortholog	SUBFAMILY NOT NAMED (PTHR23160:SF15)
AthFD_H	AT2G25625.1	3.85145	1.25134e-11	Expressed protein;At2g25625;ortholog	EXPRESSED PROTEIN (PTHR37210:SF3)
AthFD_H	AT3G02930.2	3.84132	5.35059e-07	WEB family protein At3g02930, chloroplastic;At3g02930;ortholog	SUBFAMILY NOT NAMED (PTHR23160:SF15)
AthFD_H	AT4G22920.1	3.84075	6.11225e-11	Protein STAY-GREEN 1, chloroplastic;SGR1;ortholog	PROTEIN STAY-GREEN 1, CHLOROPLASTIC-RELATED (PTHR31750:SF7)
AthFD_H	AT2G25625.2	3.83826	3.57222e-11	Expressed protein;At2g25625;ortholog	EXPRESSED PROTEIN (PTHR37210:SF3)
AthFD_H	AT3G59900.1	3.83711	0.000102489	Protein AUXIN-REGULATED GENE INVOLVED IN ORGAN SIZE;ARGOS;ortholog	ARGOS-LIKE PROTEIN-RELATED (PTHR36023:SF6)
AthFD_H	AT2G02010.1	3.82645	5.78264e-27	Glutamate decarboxylase 4;GAD4;ortholog	GLUTAMATE DECARBOXYLASE 3-RELATED (PTHR43321:SF7)
AthFD_H	AT3G55900.1	3.82598	3.90476e-07	F-box protein At3g55900;At3g55900;ortholog
AthFD_H	AT2G33380.2	3.81885	1.08429e-18	Probable peroxygenase 3;PXG3;ortholog	PEROXYGENASE 3-RELATED (PTHR31495:SF11)
AthFD_H	AT5G07450.1	3.81507	0.000537151	Cyclin-U4-2;CYCU4-2;ortholog	CYCLIN-U4-1-RELATED (PTHR15615:SF58)
AthFD_H	AT1G04330.1	3.81305	0.000655389	At1g04330;F19P19.24;ortholog	SUBFAMILY NOT NAMED (PTHR33912:SF5)
AthFD_H	AT2G41190.1	3.81039	2.14666e-12	Expressed protein;At2g41190;ortholog	EXPRESSED PROTEIN (PTHR22950:SF444)
AthFD_H	AT1G55560.1	3.80816	0.000120641	At1g55560;T5A14.2;ortholog	L-ASCORBATE OXIDASE PECTINESTERASE-LIKE PROTEIN POLLEN-SPECIFIC PROTEIN-LIKE (PTHR11709:SF148)
AthFD_H	AT3G14060.1	3.80476	5.78998e-08	At3g14060;At3g14060;ortholog	F15I1.22 (PTHR34788:SF4)
AthFD_H	AT3G13400.1	3.80423	8.4784e-05	AT3g13400/MRP15_3;sks13;ortholog	L-ASCORBATE OXIDASE PECTINESTERASE-LIKE PROTEIN POLLEN-SPECIFIC PROTEIN-LIKE (PTHR11709:SF148)
AthFD_H	AT5G17050.1	3.79566	4.28224e-09	UDP-glycosyltransferase 78D2;UGT78D2;ortholog	UDP-GLYCOSYLTRANSFERASE 78D1-RELATED (PTHR11926:SF444)
AthFD_H	AT3G28980.1	3.78964	0.000793758	Genomic DNA, chromosome 3, TAC clone:K5K13;At3g28980;ortholog	DBJ|BAA95751.1-RELATED (PTHR31607:SF13)
AthFD_H	AT4G33550.2	3.7854	0.000847757	At4g33550;At4g33550;ortholog	LIPID TRANSFER PROTEIN-RELATED (PTHR33286:SF9)
AthFD_H	AT1G21910.1	3.78336	0.000645707	Ethylene-responsive transcription factor ERF012;ERF012;ortholog	ETHYLENE-RESPONSIVE TRANSCRIPTION FACTOR ERF012-RELATED (PTHR31985:SF64)
AthFD_H	AT3G46890.1	3.76997	0.00082312	At3g46890;T6H20.80;ortholog	SUBFAMILY NOT NAMED (PTHR33430:SF6)
AthFD_H	AT4G33550.1	3.76544	0.000916294	At4g33550;At4g33550;ortholog	LIPID TRANSFER PROTEIN-RELATED (PTHR33286:SF9)
AthFD_H	AT1G14730.1	3.76466	0.000721445	Probable transmembrane ascorbate ferrireductase 3;CYB561C;ortholog	TRANSMEMBRANE ASCORBATE FERRIREDUCTASE 3-RELATED (PTHR10106:SF26)
AthFD_H	AT1G79520.1	3.75746	1.4839e-11	Metal tolerance protein 9;MTP9;ortholog	METAL TOLERANCE PROTEIN 10-RELATED (PTHR43840:SF6)
AthFD_H	AT4G04460.2	3.75533	1.90152e-06	Aspartic proteinase A3;APA3;ortholog	ASPARTIC PROTEINASE A3 (PTHR13683:SF448)
AthFD_H	AT2G33380.1	3.75041	2.87429e-18	Probable peroxygenase 3;PXG3;ortholog	PEROXYGENASE 3-RELATED (PTHR31495:SF11)
AthFD_H	AT4G04460.1	3.74203	1.23644e-06	Aspartic proteinase A3;APA3;ortholog	ASPARTIC PROTEINASE A3 (PTHR13683:SF448)
AthFD_H	AT3G49580.1	3.73956	2.41769e-06	Putative uncharacterized protein At3g49580;T9C5.170;ortholog	SUBFAMILY NOT NAMED (PTHR34283:SF3)
AthFD_H	AT2G35710.1	3.73558	1.68706e-06	Putative glucuronosyltransferase PGSIP8;PGSIP8;ortholog	GLYCOGENIN, ISOFORM E (PTHR11183:SF72)
AthFD_H	AT3G28830.1	3.72803	0.000353277	Uncharacterized protein;At3g28830;ortholog	DBJ|BAA95751.1-RELATED (PTHR31607:SF13)
AthFD_H	AT5G48410.1	3.72706	7.2365e-12	Glutamate receptor 1.3;GLR1.3;ortholog	GLUTAMATE RECEPTOR 1.1-RELATED (PTHR18966:SF284)
AthFD_H	AT4G23990.1	3.72525	2.39522e-19	Cellulose synthase-like protein G3;CSLG3;ortholog	CELLULOSE SYNTHASE-LIKE PROTEIN G1-RELATED (PTHR13301:SF122)
AthFD_H	AT3G26840.1	3.72074	5.79329e-11	Acyltransferase-like protein At3g26840, chloroplastic;At3g26840;ortholog	TRANSMEMBRANE PROTEIN 68 (PTHR22753:SF14)
AthFD_H	AT3G03650.1	3.71975	0.00016438	At3g03650;T12J13.7;ortholog	EXOSTOSIN FAMILY PROTEIN (PTHR11062:SF180)
AthFD_H	AT3G17520.1	3.71917	0.000132725	Late embryogenesis abundant protein (LEA) family protein;At3g17520;ortholog	LATE EMBRYOGENESIS ABUNDANT PROTEIN (LEA) FAMILY PROTEIN (PTHR23241:SF91)
AthFD_H	AT5G48850.1	3.71912	2.71106e-06	Protein SULFUR DEFICIENCY-INDUCED 1;SDI1;ortholog	PROTEIN SULFUR DEFICIENCY-INDUCED 1-RELATED (PTHR36326:SF5)
AthFD_H	AT4G33150.3	3.71244	7.79414e-10	Alpha-aminoadipic semialdehyde synthase;LKR/SDH;ortholog	ALPHA-AMINOADIPIC SEMIALDEHYDE SYNTHASE, MITOCHONDRIAL (PTHR11133:SF16)
AthFD_H	AT2G03360.2	3.71189	0.000257332	Glycosyltransferase;At2g03360;ortholog	GLYCOSYLTRANSFERASE-RELATED (PTHR20961:SF38)
AthFD_H	AT3G03460.1	3.7093	5.91972e-05	T21P5.12 protein;T21P5.12;ortholog	GLUTAMINE-RICH PROTEIN-RELATED (PTHR15572:SF7)
AthFD_H	AT4G35970.1	3.70915	0.00115346	L-ascorbate peroxidase 5, peroxisomal;APX5;ortholog	L-ASCORBATE PEROXIDASE 3, PEROXISOMAL-RELATED (PTHR31356:SF22)
AthFD_H	AT1G79520.2	3.708	3.65908e-11	Metal tolerance protein 9;MTP9;ortholog	METAL TOLERANCE PROTEIN 10-RELATED (PTHR43840:SF6)
AthFD_H	AT4G36120.1	3.70324	2.91761e-27	Filament-like plant protein 5;FPP5;ortholog	FILAMENT-LIKE PLANT PROTEIN 4-RELATED (PTHR31580:SF18)
AthFD_H	AT4G25810.1	3.7004	1.74485e-05	Probable xyloglucan endotransglucosylase/hydrolase protein 23;XTH23;ortholog	XYLOGLUCAN ENDOTRANSGLUCOSYLASE/HYDROLASE PROTEIN 20-RELATED (PTHR31062:SF64)
AthFD_H	AT4G37430.1	3.69708	6.50535e-09	Cytochrome P450 81F1;CYP81F1;ortholog	CYTOCHROME P450-RELATED (PTHR24298:SF268)
AthFD_H	AT1G60740.1	3.69575	0.00127821	Peroxiredoxin-2D;PRXIID;ortholog	PEROXIREDOXIN TYPE-2 (PTHR10430:SF23)
AthFD_H	AT1G61563.1	3.69432	0.00122428	Protein RALF-like 8;RALFL8;ortholog	PROTEIN RALF-LIKE 10-RELATED (PTHR34270:SF2)
AthFD_H	AT1G03495.1	3.69101	7.40071e-22	Coumaroyl-CoA:anthocyanidin 3-O-glucoside-6''-O-coumaroyltransferase 2;3AT2;ortholog	COUMAROYL-COA:ANTHOCYANIDIN 3-O-GLUCOSIDE-6''-O-COUMAROYLTRANSFERASE 1-RELATED (PTHR31625:SF18)
AthFD_H	AT3G57510.1	3.68238	0.00109945	Polygalacturonase ADPG1;ADPG1;ortholog	POLYGALACTURONASE ADPG1-RELATED (PTHR31375:SF80)
AthFD_H	AT4G15620.1	3.68085	2.16351e-20	CASP-like protein 1E2;At4g15620;ortholog	CASP-LIKE PROTEIN 1E1-RELATED (PTHR11615:SF208)
AthFD_H	AT1G65060.2	3.67976	0.00109732	4-coumarate--CoA ligase 3;4CL3;ortholog	4-COUMARATE--COA LIGASE 3 (PTHR24096:SF254)
AthFD_H	AT1G14520.1	3.67869	8.6675e-10	Inositol oxygenase 1;MIOX1;ortholog	INOSITOL OXYGENASE (PTHR12588:SF3)
AthFD_H	AT2G32210.1	3.67646	0.00106238	Expressed protein;At2g32210;ortholog	F14D7.11-RELATED (PTHR31568:SF18)
AthFD_H	AT1G05680.1	3.67199	6.94359e-07	UDP-glycosyltransferase 74E2;UGT74E2;ortholog	UDP-GLYCOSYLTRANSFERASE 74C1-RELATED (PTHR11926:SF528)
AthFD_H	AT3G49570.1	3.67108	1.98223e-06	Putative uncharacterized protein At3g49570;T9C5.160;ortholog	SUBFAMILY NOT NAMED (PTHR34283:SF3)
AthFD_H	AT5G07080.1	3.66858	3.71226e-05	HXXXD-type acyl-transferase family protein;T28J14_20;ortholog	HXXXD-TYPE ACYL-TRANSFERASE FAMILY PROTEIN-RELATED (PTHR31147:SF24)
AthFD_H	AT1G08160.1	3.66584	0.00131901	Uncharacterized protein At1g08160;At1g08160;ortholog	GB|AAF18257.1 (PTHR31852:SF65)
AthFD_H	AT5G05270.1	3.65402	0.000506282	Probable chalcone--flavonone isomerase 3;CHI3;ortholog	CHALCONE--FLAVONONE ISOMERASE 3-RELATED (PTHR28039:SF12)
AthFD_H	AT5G05270.2	3.65402	0.000506282	Probable chalcone--flavonone isomerase 3;CHI3;ortholog	CHALCONE--FLAVONONE ISOMERASE 3-RELATED (PTHR28039:SF12)
AthFD_H	AT5G25130.1	3.64951	1.63002e-06	Cytochrome P450 71B12;CYP71B12;ortholog	BIFUNCTIONAL DIHYDROCAMALEXATE SYNTHASE/CAMALEXIN SYNTHASE-RELATED (PTHR24298:SF288)
AthFD_H	AT5G55150.1	3.64876	0.000183977	Putative F-box protein At5g55150;At5g55150;ortholog
AthFD_H	AT5G02420.1	3.64485	2.25093e-06	Cyclin-dependent protein kinase inhibitor SMR3;SMR3;ortholog	CYCLIN-DEPENDENT PROTEIN KINASE INHIBITOR SMR2-RELATED (PTHR33142:SF19)
AthFD_H	AT1G45616.1	3.63846	3.93438e-08	Disease resistance protein, putative;F2G19.6;ortholog	DISEASE RESISTANCE FAMILY PROTEIN/LRR FAMILY PROTEIN-RELATED (PTHR27004:SF47)
AthFD_H	AT1G18860.1	3.63649	8.89377e-09	Probable WRKY transcription factor 61;WRKY61;ortholog	WRKY FAMILY TRANSCRIPTION FACTOR-RELATED (PTHR31429:SF23)
AthFD_H	AT5G40730.1	3.63623	0.00160739	Arabinogalactan peptide 24;AGP24;ortholog
AthFD_H	AT3G23890.1	3.63239	0.00139669	DNA topoisomerase 2;TOP2;ortholog	DNA TOPOISOMERASE 2 (PTHR10169:SF52)
AthFD_H	AT1G10540.1	3.63173	6.43046e-08	Nucleobase-ascorbate transporter 8;NAT8;ortholog	NUCLEOBASE-ASCORBATE TRANSPORTER 7-RELATED (PTHR11119:SF60)
AthFD_H	AT1G76690.1	3.63045	8.68709e-18	12-oxophytodienoate reductase 2;OPR2;ortholog	NADPH DEHYDROGENASE 2-RELATED (PTHR22893:SF76)
AthFD_H	AT3G13390.1	3.61912	0.000443514	L-ascorbate oxidase pectinesterase-like protein pollen-specific protein-like;sks11;ortholog	L-ASCORBATE OXIDASE PECTINESTERASE-LIKE PROTEIN POLLEN-SPECIFIC PROTEIN-LIKE (PTHR11709:SF148)
AthFD_H	AT2G03360.1	3.616	0.000468831	Glycosyltransferase;At2g03360;ortholog	GLYCOSYLTRANSFERASE-RELATED (PTHR20961:SF38)
AthFD_H	AT1G14520.2	3.61323	1.75921e-09	Inositol oxygenase 1;MIOX1;ortholog	INOSITOL OXYGENASE (PTHR12588:SF3)
AthFD_H	AT4G33150.1	3.61062	6.37785e-09	Alpha-aminoadipic semialdehyde synthase;LKR/SDH;ortholog	ALPHA-AMINOADIPIC SEMIALDEHYDE SYNTHASE, MITOCHONDRIAL (PTHR11133:SF16)
AthFD_H	AT4G33150.2	3.61062	6.37785e-09	Alpha-aminoadipic semialdehyde synthase;LKR/SDH;ortholog	ALPHA-AMINOADIPIC SEMIALDEHYDE SYNTHASE, MITOCHONDRIAL (PTHR11133:SF16)
AthFD_H	AT1G53830.1	3.6077	0.00138331	Pectinesterase 2;PME2;ortholog	PECTINESTERASE 2-RELATED (PTHR31707:SF66)
AthFD_H	AT3G60970.1	3.60574	1.07677e-18	Putative ABC transporter C family member 15;ABCC15;ortholog	ABC TRANSPORTER C FAMILY MEMBER 15-RELATED (PTHR24223:SF315)
AthFD_H	AT3G60160.1	3.60481	5.74273e-26	ABC transporter C family member 9;ABCC9;ortholog	ABC TRANSPORTER C FAMILY MEMBER 15-RELATED (PTHR24223:SF315)
AthFD_H	AT1G02700.1	3.60457	1.05139e-05	Putative uncharacterized protein At1g02700;T14P4.2;ortholog	SUBFAMILY NOT NAMED (PTHR35985:SF2)
AthFD_H	AT3G62230.1	3.60427	0.000898924	F-box protein At3g62230;At3g62230;ortholog	SUBFAMILY NOT NAMED (PTHR32212:SF165)
AthFD_H	AT3G62590.1	3.60349	9.3929e-10	AT3g62590/F26K9_20;At3g62590;ortholog	ALPHA/BETA-HYDROLASES SUPERFAMILY PROTEIN (PTHR21493:SF172)
AthFD_H	AT2G38920.2	3.59811	0.00171452	Probable E3 ubiquitin-protein ligase BAH1-like;RF178;ortholog	RING FINGER PROTEIN 222 (PTHR23041:SF73)
AthFD_H	AT2G38920.3	3.59811	0.00171452	Probable E3 ubiquitin-protein ligase BAH1-like;RF178;ortholog	RING FINGER PROTEIN 222 (PTHR23041:SF73)
AthFD_H	AT1G03220.1	3.5971	2.97817e-06	Aspartyl protease-like protein;F15K9.17;ortholog	ASPARTYL PROTEASE-LIKE PROTEIN (PTHR13683:SF474)
AthFD_H	AT4G33420.1	3.59447	1.15225e-05	Peroxidase 47;PER47;ortholog	PEROXIDASE 47 (PTHR31235:SF87)
AthFD_H	AT1G19250.1	3.58395	5.03297e-05	Probable flavin-containing monooxygenase 1;FMO1;ortholog	FLAVIN-CONTAINING MONOOXYGENASE 1-RELATED (PTHR23023:SF170)
AthFD_H	AT5G45880.1	3.58315	0.000336302	At5g45880;At5g45880;ortholog	F28N24.16 PROTEIN (PTHR31614:SF23)
AthFD_H	AT3G12110.1	3.57772	1.18873e-05	Actin-11;ACT11;ortholog	ACTIN-11 (PTHR11937:SF286)
AthFD_H	AT3G10430.1	3.57769	0.00164949	Putative F-box protein At3g10430;At3g10430;ortholog	F-BOX ASSOCIATED UBIQUITINATION EFFECTOR FAMILY PROTEIN-RELATED (PTHR32133:SF217)
AthFD_H	AT3G51240.1	3.57722	1.09522e-05	Naringenin,2-oxoglutarate 3-dioxygenase;F3H;ortholog	NARINGENIN,2-OXOGLUTARATE 3-DIOXYGENASE (PTHR10209:SF260)
AthFD_H	AT3G02410.2	3.5673	0.00179953	Probable isoprenylcysteine alpha-carbonyl methylesterase ICMEL2;ICMEL2;ortholog	KYNURENINE FORMAMIDASE (PTHR23024:SF276)
AthFD_H	AT2G40113.1	3.56404	7.7454e-08	Pollen Ole e 1 allergen and extensin family protein;At2g40113;ortholog	POLLEN OLE E 1 ALLERGEN AND EXTENSIN FAMILY PROTEIN (PTHR33210:SF18)
AthFD_H	AT5G13820.1	3.55494	1.93872e-10	Telomere repeat-binding protein 4;TRP4;ortholog	TELOMERE REPEAT-BINDING PROTEIN 3-RELATED (PTHR21717:SF37)
AthFD_H	AT1G05490.1	3.55267	1.68301e-06	SNF2 domain-containing protein CLASSY 3;CLSY3;ortholog	SNF2 DOMAIN-CONTAINING PROTEIN CLASSY 3-RELATED (PTHR10799:SF837)
AthFD_H	AT5G37550.1	3.54637	0.000167346	At5g37550;At5g37550;ortholog	SUBFAMILY NOT NAMED (PTHR34665:SF3)
AthFD_H	AT1G78230.1	3.54621	1.34263e-12	Outer arm dynein light chain 1 protein;At1g78230;ortholog	OUTER ARM DYNEIN LIGHT CHAIN 1 PROTEIN (PTHR24365:SF462)
AthFD_H	AT3G27330.1	3.54554	7.58013e-09	C3H4 type zinc finger protein;At3g27330;ortholog	C3H4 TYPE ZINC FINGER PROTEIN-RELATED (PTHR21461:SF35)
AthFD_H	AT2G43230.1	3.53833	0.00207087	Uncharacterized protein;At2g43230;ortholog	PTI1-LIKE TYROSINE-PROTEIN KINASE 1-RELATED (PTHR27001:SF438)
AthFD_H	AT2G44990.1	3.53541	0.00116897	Carotenoid cleavage dioxygenase 7, chloroplastic;CCD7;ortholog	CAROTENOID CLEAVAGE DIOXYGENASE 7, CHLOROPLASTIC (PTHR10543:SF57)
AthFD_H	AT5G43380.1	3.53259	5.34083e-11	Serine/threonine-protein phosphatase PP1 isozyme 7;TOPP7;ortholog	SERINE/THREONINE-PROTEIN PHOSPHATASE-RELATED (PTHR11668:SF327)
AthFD_H	AT2G43230.2	3.52519	0.00218543	Uncharacterized protein;At2g43230;ortholog	PTI1-LIKE TYROSINE-PROTEIN KINASE 1-RELATED (PTHR27001:SF438)
AthFD_H	AT5G26940.1	3.52031	1.89537e-07	Exonuclease DPD1, chloroplastic/mitochondrial;DPD1;ortholog	EXONUCLEASE DPD1, CHLOROPLASTIC/MITOCHONDRIAL (PTHR13058:SF25)
AthFD_H	AT5G26940.2	3.52031	1.89537e-07	Exonuclease DPD1, chloroplastic/mitochondrial;DPD1;ortholog	EXONUCLEASE DPD1, CHLOROPLASTIC/MITOCHONDRIAL (PTHR13058:SF25)
AthFD_H	AT5G26940.3	3.52031	1.89537e-07	Exonuclease DPD1, chloroplastic/mitochondrial;DPD1;ortholog	EXONUCLEASE DPD1, CHLOROPLASTIC/MITOCHONDRIAL (PTHR13058:SF25)
AthFD_H	AT5G26940.4	3.52031	1.89537e-07	Exonuclease DPD1, chloroplastic/mitochondrial;DPD1;ortholog	EXONUCLEASE DPD1, CHLOROPLASTIC/MITOCHONDRIAL (PTHR13058:SF25)
AthFD_H	AT5G43380.2	3.51833	6.49744e-11	Serine/threonine-protein phosphatase PP1 isozyme 7;TOPP7;ortholog	SERINE/THREONINE-PROTEIN PHOSPHATASE-RELATED (PTHR11668:SF327)
AthFD_H	AT5G43380.3	3.51785	6.48105e-11	Serine/threonine-protein phosphatase PP1 isozyme 7;TOPP7;ortholog	SERINE/THREONINE-PROTEIN PHOSPHATASE-RELATED (PTHR11668:SF327)
AthFD_H	AT1G32350.1	3.51683	1.04206e-10	Ubiquinol oxidase 3, mitochondrial;AOX3;ortholog	UBIQUINOL OXIDASE 3, MITOCHONDRIAL (PTHR31803:SF15)
AthFD_H	AT1G05000.2	3.51603	9.80774e-08	Probable tyrosine-protein phosphatase At1g05000;At1g05000;ortholog	TYROSINE-PROTEIN PHOSPHATASE-LIKE PROTEIN OCA2 (PTHR31126:SF24)
AthFD_H	AT5G64310.1	3.51354	2.83156e-07	Classical arabinogalactan protein 1;AGP1;ortholog
AthFD_H	AT3G60140.1	3.51348	0.00302724	Beta-glucosidase 30;BGLU30;ortholog	BETA-D-GLUCOPYRANOSYL ABSCISATE BETA-GLUCOSIDASE-RELATED (PTHR10353:SF94)
AthFD_H	AT1G30040.1	3.50754	1.09652e-07	Gibberellin 2-beta-dioxygenase 2;GA2OX2;ortholog	GIBBERELLIN 2-BETA-DIOXYGENASE 1-RELATED (PTHR10209:SF319)
AthFD_H	AT4G30300.1	3.50466	0.000893464	ABC transporter E family member 3;ABCE3;ortholog	ABC TRANSPORTER E FAMILY MEMBER 1-RELATED (PTHR19248:SF23)
AthFD_H	AT3G28810.1	3.50323	0.00260163	Genomic DNA, chromosome 3, BAC clone: T19N8;At3g28810;ortholog	DBJ|BAA95751.1-RELATED (PTHR31607:SF13)
AthFD_H	AT4G33467.2	3.50228	1.2985e-06	Uncharacterized protein;At4g33467;ortholog	SUBFAMILY NOT NAMED (PTHR34808:SF5)
AthFD_H	AT1G05000.1	3.5022	6.87625e-09	Probable tyrosine-protein phosphatase At1g05000;At1g05000;ortholog	TYROSINE-PROTEIN PHOSPHATASE-LIKE PROTEIN OCA2 (PTHR31126:SF24)
AthFD_H	AT3G23890.2	3.49859	0.00240109	DNA topoisomerase 2;TOP2;ortholog	DNA TOPOISOMERASE 2 (PTHR10169:SF52)
AthFD_H	AT5G53970.1	3.49625	4.75865e-13	Probable aminotransferase TAT2;At5g53970;ortholog	CYSTINE LYASE CORI3-RELATED (PTHR11751:SF462)
AthFD_H	AT4G27790.1	3.49438	0.00237943	Calcium-binding EF hand family protein;T27E11.30;ortholog	CALCIUM-BINDING EF HAND FAMILY PROTEIN (PTHR10827:SF58)
AthFD_H	AT1G06490.1	3.49093	3.28269e-05	Callose synthase 7;CALS7;ortholog	CALLOSE SYNTHASE 7-RELATED (PTHR12741:SF42)
AthFD_H	AT1G69930.1	3.48334	2.60798e-05	Glutathione S-transferase U11;GSTU11;ortholog	GLUTATHIONE S-TRANSFERASE U11-RELATED (PTHR11260:SF362)
AthFD_H	AT3G01270.1	3.47578	0.000625159	Probable pectate lyase 7;At3g01270;ortholog	PECTATE LYASE 19-RELATED (PTHR31683:SF55)
AthFD_H	AT2G35070.1	3.47287	1.87466e-08	At2g35070/T4C15.26;At2g35065/At2g35070;ortholog
AthFD_H	AT2G44000.1	3.46869	0.00259323	Late embryogenesis abundant hydroxyproline-rich glycoprotein;At2g44000;ortholog	LATE EMBRYOGENESIS ABUNDANT (LEA) HYDROXYPROLINE-RICH GLYCOPROTEIN FAMILY MEMBER-RELATED (PTHR31234:SF24)
AthFD_H	AT3G57380.1	3.46588	7.48827e-07	Glycosyltransferase;At3g57380;ortholog	F14P13.8 PROTEIN-RELATED (PTHR20961:SF40)
AthFD_H	AT2G14620.1	3.46359	4.12484e-05	Probable xyloglucan endotransglucosylase/hydrolase protein 10;XTH10;ortholog	XYLOGLUCAN ENDOTRANSGLUCOSYLASE/HYDROLASE PROTEIN 10-RELATED (PTHR31062:SF73)
AthFD_H	AT2G02990.1	3.45911	2.09172e-06	Ribonuclease 1;RNS1;ortholog	RIBONUCLEASE DDI-RELATED (PTHR11240:SF27)
AthFD_H	AT3G51860.1	3.45654	2.24133e-12	Vacuolar cation/proton exchanger 3;CAX3;ortholog	VACUOLAR CATION/PROTON EXCHANGER 1-RELATED (PTHR31503:SF28)
AthFD_H	AT5G50360.1	3.45431	1.29294e-09	Genomic DNA, chromosome 5, P1 clone:MXI22;At5g50360;ortholog	EMB|CAB62340.1-RELATED (PTHR33595:SF6)
AthFD_H	AT5G18970.1	3.44863	0.00297942	AWPM-19-like protein;At5g18970;ortholog	AWPM-19-LIKE PROTEIN (PTHR33294:SF10)
AthFD_H	AT2G23790.1	3.4439	7.08595e-09	Calcium uniporter protein 2, mitochondrial;At2g23790;ortholog	CALCIUM UNIPORTER PROTEIN 1, MITOCHONDRIAL-RELATED (PTHR13462:SF21)
AthFD_H	AT5G13330.1	3.44116	4.28018e-09	Ethylene-responsive transcription factor ERF113;ERF113;ortholog	ETHYLENE-RESPONSIVE TRANSCRIPTION FACTOR ABR1-RELATED (PTHR31190:SF51)
AthFD_H	AT3G56230.1	3.43538	0.0031284	BTB/POZ domain-containing protein At3g56230;At3g56230;ortholog	SUBFAMILY NOT NAMED (PTHR24413:SF157)
AthFD_H	AT4G00700.1	3.43372	3.55639e-09	C2 calcium/lipid-binding plant phosphoribosyltransferase family protein;At4g00700;ortholog	C2 CALCIUM/LIPID-BINDING PLANT PHOSPHORIBOSYLTRANSFERASE FAMILY PROTEIN (PTHR10024:SF268)
AthFD_H	AT5G54510.1	3.43093	7.3054e-06	Indole-3-acetic acid-amido synthetase GH3.6;GH3.6;ortholog	INDOLE-3-ACETIC ACID-AMIDO SYNTHETASE GH3.5-RELATED (PTHR31901:SF23)
AthFD_H	AT4G21120.1	3.4292	4.04096e-10	Cationic amino acid transporter 1;CAT1;ortholog	CATIONIC AMINO ACID TRANSPORTER 1 (PTHR43243:SF10)
AthFD_H	AT4G01360.1	3.42021	2.09081e-12	BYPASS1-related protein;At4g01360;ortholog	BYPASS1-RELATED PROTEIN-RELATED (PTHR31509:SF30)
AthFD_H	AT4G15610.1	3.41726	1.13446e-06	CASP-like protein 1D1;At4g15610;ortholog	CASP-LIKE PROTEIN 1D1-RELATED (PTHR11615:SF171)
AthFD_H	AT1G73040.1	3.41334	1.9456e-12	Jacalin-related lectin 19;JAL19;ortholog
AthFD_H	AT3G13590.1	3.41082	0.00333398	Cysteine/histidine-rich C1 domain-containing protein;At3g13590;ortholog	C1 DOMAIN-CONTAINING PROTEIN-RELATED (PTHR32410:SF153)
AthFD_H	AT2G32190.2	3.40452	0.00119752	Expressed protein;At2g32190;ortholog	F14D7.11-RELATED (PTHR31568:SF18)
AthFD_H	AT2G19570.1	3.40307	2.55336e-08	Cytidine deaminase 1;CDA1;ortholog	CYTIDINE DEAMINASE (PTHR11644:SF21)
AthFD_H	AT5G60470.1	3.39985	1.32319e-05	Protein indeterminate-domain 13;IDD13;ortholog	PROTEIN INDETERMINATE-DOMAIN 13-RELATED (PTHR10593:SF53)
AthFD_H	AT1G58360.1	3.39697	2.46902e-17	Amino acid permease 1;AAP1;ortholog	AMINO ACID PERMEASE 1-RELATED (PTHR22950:SF413)
AthFD_H	AT1G55760.1	3.39669	6.52901e-09	BTB/POZ domain-containing protein At1g55760;At1g55760;ortholog	AT19988P (PTHR24413:SF189)
AthFD_H	AT4G01950.1	3.39488	5.45809e-08	Probable glycerol-3-phosphate acyltransferase 3;GPAT3;ortholog	GLYCEROL-3-PHOSPHATE ACYLTRANSFERASE 2-RELATED (PTHR15486:SF37)
AthFD_H	AT3G18810.1	3.3936	0.0034703	Putative proline-rich receptor-like protein kinase PERK6;PERK6;ortholog	PROLINE-RICH RECEPTOR-LIKE PROTEIN KINASE PERK5-RELATED (PTHR27001:SF459)
AthFD_H	AT5G01550.1	3.38731	7.25848e-07	Lectin-domain containing receptor kinase VI.3;LECRK63;ortholog	L-TYPE LECTIN-DOMAIN CONTAINING RECEPTOR KINASE VI.1-RELATED (PTHR27007:SF98)
AthFD_H	AT2G29350.3	3.38396	1.85457e-07	Senescence-associated protein 13;SAG13;ortholog	SENESCENCE-ASSOCIATED PROTEIN 13 (PTHR42898:SF4)
AthFD_H	AT4G18596.1	3.38021	0.00422494	Pollen-specific protein-like At4g18596;At4g18596;ortholog	F28N24.16 PROTEIN (PTHR31614:SF23)
AthFD_H	AT4G04490.1	3.37812	2.17814e-10	Cysteine-rich receptor-like protein kinase 36;CRK36;ortholog	CYSTEINE-RICH RECEPTOR-LIKE PROTEIN KINASE 36-RELATED (PTHR27002:SF221)
AthFD_H	AT1G49000.1	3.3647	4.92284e-09	At1g49000;At1g49000;ortholog	SUBFAMILY NOT NAMED (PTHR33237:SF18)
AthFD_H	AT4G04760.1	3.36194	0.000860322	Sugar transporter ERD6-like 15;At4g04760;ortholog	SUGAR TRANSPORTER ERD6-RELATED (PTHR23500:SF280)
AthFD_H	AT5G10770.1	3.36183	1.66608e-06	AT5g10770/T30N20_40;At5g10770;ortholog	SUBFAMILY NOT NAMED (PTHR13683:SF496)
AthFD_H	AT5G50260.1	3.35643	3.0245e-06	KDEL-tailed cysteine endopeptidase CEP1;CEP1;ortholog	KDEL-TAILED CYSTEINE ENDOPEPTIDASE CEP1 (PTHR12411:SF439)
AthFD_H	AT5G39471.1	3.35596	0.0040085	Cysteine/Histidine-rich C1 domain family protein;At5g39471;ortholog	C1 DOMAIN-CONTAINING PROTEIN-RELATED (PTHR32410:SF153)
AthFD_H	AT4G37140.1	3.35227	6.85902e-06	Putative inactive methylesterase 20;MES20;ortholog	ALPHA-HYDROXYNITRILE LYASE-RELATED (PTHR10992:SF940)
AthFD_H	AT1G55740.1	3.34973	2.5282e-06	Probable galactinol--sucrose galactosyltransferase 1;RFS1;ortholog	GALACTINOL--SUCROSE GALACTOSYLTRANSFERASE 1-RELATED (PTHR31268:SF18)
AthFD_H	AT3G62710.1	3.34544	0.00209497	Beta-D-glucan exohydrolase-like protein;F26K9_140;ortholog	BETA-D-GLUCAN EXOHYDROLASE-LIKE PROTEIN (PTHR30620:SF65)
AthFD_H	AT5G39880.1	3.34534	0.00246139	Putative uncharacterized protein At5g39880;At5g39880;ortholog	DBJ|BAA95751.1-RELATED (PTHR31607:SF13)
AthFD_H	AT1G68260.1	3.34346	1.3923e-06	At1g68260/T22E19_11;At1g68260;ortholog	NOVEL THIOESTERASE SUPERFAMILY DOMAIN AND SAPOSIN A-TYPE DOMAIN CONTAINING PROTEIN (0610012H03RIK) (PTHR31793:SF19)
AthFD_H	AT3G48180.1	3.34165	0.00407068	At3g48180;T24C20_60;ortholog	SUBFAMILY NOT NAMED (PTHR33386:SF7)
AthFD_H	AT5G18910.1	3.33307	0.00482505	At5g18910;At5g18910;ortholog	SUBFAMILY NOT NAMED (PTHR27001:SF457)
AthFD_H	AT1G26410.1	3.33253	3.22681e-07	FAD-binding and BBE domain-containing protein;T1K7.21;ortholog	BERBERINE BRIDGE ENZYME-LIKE PROTEIN-RELATED (PTHR32448:SF50)
AthFD_H	AT1G30040.2	3.32912	6.1767e-07	Gibberellin 2-beta-dioxygenase 2;GA2OX2;ortholog	GIBBERELLIN 2-BETA-DIOXYGENASE 1-RELATED (PTHR10209:SF319)
AthFD_H	AT2G29350.1	3.32836	2.69881e-07	Senescence-associated protein 13;SAG13;ortholog	SENESCENCE-ASSOCIATED PROTEIN 13 (PTHR42898:SF4)
AthFD_H	AT2G35710.2	3.32101	4.5564e-05	Putative glucuronosyltransferase PGSIP8;PGSIP8;ortholog	GLYCOGENIN, ISOFORM E (PTHR11183:SF72)
AthFD_H	AT3G01670.1	3.31377	2.93719e-06	Protein SIEVE ELEMENT OCCLUSION A;SEOA;ortholog	PROTEIN SIEVE ELEMENT OCCLUSION A (PTHR33232:SF6)
AthFD_H	AT2G29380.1	3.31314	0.00467527	Probable protein phosphatase 2C 24;At2g29380;ortholog	PROTEIN PHOSPHATASE 2C 3-RELATED (PTHR13832:SF395)
AthFD_H	AT3G48020.1	3.31175	2.19793e-13	At3g48020;T17F15.110;ortholog	SUBFAMILY NOT NAMED (PTHR13833:SF61)
AthFD_H	AT3G01220.1	3.3115	0.000909858	Homeobox-leucine zipper protein ATHB-20;ATHB-20;ortholog	HOMEOBOX-LEUCINE ZIPPER PROTEIN ATHB-20-RELATED (PTHR24326:SF428)
AthFD_H	AT2G35075.1	3.30871	0.00486038	Uncharacterized protein;At2g35075;ortholog
AthFD_H	AT5G10625.1	3.3063	2.20658e-07	Flowering-promoting factor 1-like protein 2;FLP2;ortholog	FLOWERING-PROMOTING FACTOR 1-RELATED (PTHR33433:SF8)
AthFD_H	AT3G15800.1	3.30265	0.00504448	Glycosyl hydrolase superfamily protein;At3g15800;ortholog	GLYCOSYL HYDROLASE SUPERFAMILY PROTEIN (PTHR32227:SF158)
AthFD_H	AT4G33467.1	3.30171	6.15419e-05	Uncharacterized protein;At4g33467;ortholog	SUBFAMILY NOT NAMED (PTHR34808:SF5)
AthFD_H	AT3G52820.1	3.30076	0.00191209	Purple acid phosphatase 22;PAP22;ortholog	PURPLE ACID PHOSPHATASE 21-RELATED (PTHR22953:SF49)
AthFD_H	AT3G14560.1	3.30073	1.04454e-12	AT3g14560/MIE1_6;At3g14560;ortholog
AthFD_H	AT5G46530.1	3.29754	0.00540322	AWPM-19-like family protein;At5g46530;ortholog	AWPM-19-LIKE FAMILY PROTEIN-RELATED (PTHR33294:SF12)
AthFD_H	AT5G46140.1	3.29471	0.00169765	Uncharacterized protein;At5g46140;ortholog	EMB|CAB89038.1-RELATED (PTHR31681:SF17)
AthFD_H	AT4G25700.1	3.29192	3.54081e-07	Beta-carotene 3-hydroxylase 1, chloroplastic;BETA-OHASE 1;ortholog	BETA-CAROTENE 3-HYDROXYLASE 1, CHLOROPLASTIC-RELATED (PTHR31899:SF6)
AthFD_H	AT3G25290.1	3.28934	2.26855e-13	Cytochrome b561 and DOMON domain-containing protein At3g25290;At3g25290;ortholog	SUBFAMILY NOT NAMED (PTHR23130:SF118)
AthFD_H	AT3G25290.2	3.28934	2.26855e-13	Cytochrome b561 and DOMON domain-containing protein At3g25290;At3g25290;ortholog	SUBFAMILY NOT NAMED (PTHR23130:SF118)
AthFD_H	AT2G29350.2	3.28816	7.55802e-07	Senescence-associated protein 13;SAG13;ortholog	SENESCENCE-ASSOCIATED PROTEIN 13 (PTHR42898:SF4)
AthFD_H	AT2G26450.1	3.28668	0.00339712	Probable pectinesterase/pectinesterase inhibitor 13;PME13;ortholog	PECTINESTERASE/PECTINESTERASE INHIBITOR 13-RELATED (PTHR31707:SF77)
AthFD_H	AT2G26850.1	3.28626	0.00578351	F-box protein At2g26850;At2g26850;ortholog	SUBFAMILY NOT NAMED (PTHR31482:SF7)
AthFD_H	AT1G01225.1	3.28392	0.00503293	At1g01225;At1g01225;ortholog	NC DOMAIN-CONTAINING PROTEIN-LIKE PROTEIN (PTHR13943:SF63)
AthFD_H	AT3G28750.1	3.28302	0.00102093	Genomic DNA, chromosome 3, BAC clone: T19N8;At3g28750;ortholog	DBJ|BAA95751.1-RELATED (PTHR31607:SF13)
AthFD_H	AT2G39200.1	3.28078	7.58221e-07	MLO-like protein 12;MLO12;ortholog	MLO-LIKE PROTEIN 12-RELATED (PTHR31942:SF33)
AthFD_H	AT3G43860.1	3.28032	0.00441409	Endoglucanase 16;At3g43860;ortholog	ENDOGLUCANASE 16 (PTHR22298:SF87)
AthFD_H	AT3G07250.1	3.2746	0.00524056	Nuclear transport factor 2 and RNA recognition motif domain-containing protein;At3g07250;ortholog	AT27578P (PTHR10693:SF34)
AthFD_H	AT4G25700.2	3.26209	6.58489e-07	Beta-carotene 3-hydroxylase 1, chloroplastic;BETA-OHASE 1;ortholog	BETA-CAROTENE 3-HYDROXYLASE 1, CHLOROPLASTIC-RELATED (PTHR31899:SF6)
AthFD_H	AT2G01610.1	3.26008	5.6508e-15	At2g01610;At2g01610;ortholog	PLANT INVERTASE/PECTIN METHYLESTERASE INHIBITOR DOMAIN-CONTAINING PROTEIN (PTHR31080:SF48)
AthFD_H	AT1G57730.1	3.25627	0.00564951	Putative uncharacterized protein T8L23.19;T8L23.19;ortholog	RING-H2 FINGER PROTEIN ATL57 (PTHR14155:SF294)
AthFD_H	AT5G48140.1	3.25387	0.00228816	At5g48140;At5g48140;ortholog	PECTIN LYASE-LIKE SUPERFAMILY PROTEIN-RELATED (PTHR31375:SF61)
AthFD_H	AT1G29980.1	3.25047	0.00582655	Putative uncharacterized protein T1P2.9;T1P2.9;ortholog	SUBFAMILY NOT NAMED (PTHR31265:SF12)
AthFD_H	AT3G05610.1	3.25038	0.00366752	Probable pectinesterase/pectinesterase inhibitor 21;PME21;ortholog	PECTINESTERASE/PECTINESTERASE INHIBITOR 21-RELATED (PTHR31707:SF74)
AthFD_H	AT5G07430.1	3.24825	0.00227399	Probable pectinesterase 50;PME50;ortholog	PECTINESTERASE PPME1-RELATED (PTHR31321:SF48)
AthFD_H	AT3G28007.1	3.24798	4.85921e-06	Bidirectional sugar transporter SWEET4;SWEET4;ortholog	BIDIRECTIONAL SUGAR TRANSPORTER SWEET4-RELATED (PTHR10791:SF68)
AthFD_H	AT5G24120.1	3.23572	1.81538e-23	RNA polymerase sigma factor sigE, chloroplastic/mitochondrial;SIGE;ortholog	RNA POLYMERASE SIGMA FACTOR SIGE, CHLOROPLASTIC/MITOCHONDRIAL (PTHR30603:SF39)
AthFD_H	AT3G03341.1	3.23364	0.00638577	Uncharacterized protein;At3g03341;ortholog	SUBFAMILY NOT NAMED (PTHR34673:SF2)
AthFD_H	AT5G64120.1	3.23275	0.000307567	Peroxidase 71;PER71;ortholog	PEROXIDASE 62-RELATED (PTHR31235:SF133)
AthFD_H	AT1G04500.1	3.22924	2.44715e-06	CCT motif-containing protein;At1g04500;ortholog	CCT MOTIF-CONTAINING PROTEIN (PTHR31717:SF28)
AthFD_H	AT5G59050.2	3.22787	3.33053e-13	Uncharacterized protein;At5g59050;ortholog	SUBFAMILY NOT NAMED (PTHR33356:SF8)
AthFD_H	AT5G59050.1	3.22778	1.7961e-13	Uncharacterized protein;At5g59050;ortholog	SUBFAMILY NOT NAMED (PTHR33356:SF8)
AthFD_H	AT5G47000.1	3.22696	0.00456835	Peroxidase 65;PER65;ortholog	PEROXIDASE 41-RELATED (PTHR31517:SF22)
AthFD_H	AT2G22590.1	3.22508	0.00237943	UDP-glycosyltransferase 91A1;UGT91A1;ortholog	UDP-GLYCOSYLTRANSFERASE 91A1 (PTHR11926:SF560)
AthFD_H	AT5G25450.1	3.2206	1.02408e-07	Cytochrome b-c1 complex subunit 7-2;QCR7-2;ortholog	CYTOCHROME B-C1 COMPLEX SUBUNIT 7 (PTHR12022:SF1)
AthFD_H	AT1G49270.1	3.22048	0.00631981	Proline-rich receptor-like protein kinase PERK7;PERK7;ortholog	PROLINE-RICH RECEPTOR-LIKE PROTEIN KINASE PERK5-RELATED (PTHR27001:SF459)
AthFD_H	AT3G20570.1	3.21922	0.00247859	At3g20570;ENODL9;ortholog	SUBFAMILY NOT NAMED (PTHR33021:SF105)
AthFD_H	AT1G18970.1	3.21625	0.00690499	Germin-like protein subfamily T member 1;GLP1;ortholog	GERMIN-LIKE PROTEIN SUBFAMILY T MEMBER 1-RELATED (PTHR31238:SF82)
AthFD_H	AT1G79320.1	3.21625	0.00690499	Metacaspase-6;AMC6;ortholog	METACASPASE-4-RELATED (PTHR31810:SF9)
AthFD_H	AT3G18260.1	3.20307	0.00129777	Reticulon-like protein B9;RTNLB9;ortholog	RETICULON-LIKE PROTEIN B9 (PTHR10994:SF110)
AthFD_H	AT2G25600.1	3.19991	0.00727205	Potassium channel AKT6;AKT6;ortholog	POTASSIUM CHANNEL AKT1-RELATED (PTHR10217:SF559)
AthFD_H	AT4G34135.1	3.19452	1.82719e-19	UDP-glucosyl transferase 73B2;UGT73B2;ortholog	UDP-GLUCOSYL TRANSFERASE 73B2-RELATED (PTHR11926:SF630)
AthFD_H	AT3G46230.1	3.19129	0.00048623	17.4 kDa class I heat shock protein;HSP17.4A;ortholog	17.4 KDA CLASS I HEAT SHOCK PROTEIN-RELATED (PTHR11527:SF225)
AthFD_H	AT4G15248.1	3.18635	0.00143451	B-box type zinc finger-containing protein;At4g15248;ortholog	B-BOX TYPE ZINC FINGER-CONTAINING PROTEIN-RELATED (PTHR31717:SF36)
AthFD_H	AT3G08040.1	3.18349	0.00247859	MATE efflux family protein FRD3;FRD3;ortholog	MATE EFFLUX FAMILY PROTEIN FRD3 (PTHR42893:SF6)
AthFD_H	AT3G08040.2	3.18349	0.00247859	MATE efflux family protein FRD3;FRD3;ortholog	MATE EFFLUX FAMILY PROTEIN FRD3 (PTHR42893:SF6)
AthFD_H	AT5G54570.1	3.18315	0.000171894	Putative beta-glucosidase 41;BGLU41;ortholog	BETA-GLUCOSIDASE 41-RELATED (PTHR10353:SF87)
AthFD_H	AT3G10320.1	3.17735	1.33486e-10	F14P13.8 protein;F14P13.8;ortholog	F14P13.8 PROTEIN-RELATED (PTHR20961:SF40)
AthFD_H	AT2G32620.1	3.17331	0.00748261	Cellulose synthase-like protein B2;CSLB2;ortholog	CELLULOSE SYNTHASE-LIKE PROTEIN B1-RELATED (PTHR13301:SF101)
AthFD_H	AT3G16175.1	3.17283	0.00743288	At3g16179/At3g16179;At3g16175;ortholog	THIOESTERASE SUPERFAMILY PROTEIN (PTHR21660:SF24)
AthFD_H	AT5G62480.2	3.1728	6.49366e-06	Glutathione S-transferase U9;GSTU9;ortholog	GLUTATHIONE S TRANSFERASE O1-RELATED (PTHR11260:SF388)
AthFD_H	AT2G23150.1	3.1718	3.17353e-08	Metal transporter Nramp3;NRAMP3;ortholog	PROTEIN MALVOLIO (PTHR11706:SF55)
AthFD_H	AT5G04180.1	3.17172	0.00635171	Alpha carbonic anhydrase 3;ACA3;ortholog	ALPHA CARBONIC ANHYDRASE 3 (PTHR18952:SF162)
AthFD_H	AT5G60610.1	3.16902	0.000349616	FBD-associated F-box protein At5g60610;At5g60610;ortholog	SUBFAMILY NOT NAMED (PTHR32212:SF184)
AthFD_H	AT2G30140.1	3.1643	4.36912e-13	UDP-glycosyltransferase 87A2;UGT87A2;ortholog	UDP-GLYCOSYLTRANSFERASE 87A1-RELATED (PTHR11926:SF525)
AthFD_H	AT4G13992.1	3.16415	0.00787789	Cysteine/histidine-rich C1 domain-containing protein;At4g13992;ortholog	C1 DOMAIN-CONTAINING PROTEIN-RELATED (PTHR32410:SF153)
AthFD_H	AT5G52640.1	3.16082	8.48782e-10	Heat shock protein 90-1;HSP90-1;ortholog	HEAT SHOCK PROTEIN HSP 90-BETA-RELATED (PTHR11528:SF67)
AthFD_H	AT2G30140.2	3.15651	8.79431e-13	UDP-glycosyltransferase 87A2;UGT87A2;ortholog	UDP-GLYCOSYLTRANSFERASE 87A1-RELATED (PTHR11926:SF525)
AthFD_H	AT4G33905.1	3.15649	0.000155638	AT4g33900;At4g33900/F17I5_90;ortholog	22 KDA PEROXISOMAL MEMBRANE PROTEIN (PTHR11266:SF55)
AthFD_H	AT5G48180.1	3.15383	6.0581e-08	Nitrile-specifier protein 5;NSP5;ortholog	EPITHIOSPECIFIER PROTEIN-RELATED (PTHR23244:SF385)
AthFD_H	AT1G67040.1	3.15166	0.00411292	F1O19.10 protein;F1O19.10;ortholog	F1O19.10 PROTEIN (PTHR21726:SF65)
AthFD_H	AT1G29980.2	3.15112	0.00814111	Putative uncharacterized protein T1P2.9;T1P2.9;ortholog	SUBFAMILY NOT NAMED (PTHR31265:SF12)
AthFD_H	AT2G47050.1	3.14787	0.00515363	Invertase/pectin methylesterase inhibitor family protein;At2g47050;ortholog	INVERTASE/PECTIN METHYLESTERASE INHIBITOR FAMILY PROTEIN (PTHR31707:SF115)
AthFD_H	AT3G18250.1	3.14709	3.72586e-05	Putative membrane lipoprotein;At3g18250;ortholog	MEMBRANE LIPOPROTEIN-RELATED (PTHR37199:SF4)
AthFD_H	AT1G19200.1	3.1429	7.51708e-06	Uncharacterized protein;At1g19200;ortholog	EXPRESSED PROTEIN (PTHR33059:SF55)
AthFD_H	AT1G52080.1	3.13871	6.61109e-07	At1g52080/F5F19_14;F5F19.14;ortholog	SUBFAMILY NOT NAMED (PTHR31342:SF23)
AthFD_H	AT3G13229.1	3.13778	6.739e-10	Genomic DNA, chromosome 3, P1 clone: MDC11;At3g13229;ortholog	GENOMIC DNA, CHROMOSOME 3, P1 CLONE: MDC11 (PTHR31972:SF28)
AthFD_H	AT3G49210.1	3.13731	3.68687e-10	O-acyltransferase (WSD1-like) family protein;F2K15.70;ortholog	EMB|CAB66399.1-RELATED (PTHR31650:SF13)
AthFD_H	AT2G28110.1	3.13642	3.05182e-11	Probable glucuronoxylan glucuronosyltransferase IRX7;IRX7;ortholog	GLUCURONOXYLAN GLUCURONOSYLTRANSFERASE F8H-RELATED (PTHR11062:SF150)
AthFD_H	AT1G29230.1	3.13639	3.06722e-07	CBL-interacting serine/threonine-protein kinase 18;CIPK18;ortholog	CBL-INTERACTING SERINE/THREONINE-PROTEIN KINASE 12-RELATED (PTHR24347:SF287)
AthFD_H	AT3G48240.1	3.11784	8.82858e-09	At3g48240;T29H11_240;ortholog	SUBFAMILY NOT NAMED (PTHR31066:SF25)
AthFD_H	AT3G63470.1	3.11743	0.00652065	Serine carboxypeptidase-like 40;SCPL40;ortholog	PHEROMONE-PROCESSING CARBOXYPEPTIDASE KEX1 (PTHR11802:SF143)
AthFD_H	AT4G14780.1	3.11366	0.00183988	Kinase like protein;dl3430w;ortholog	KINASE LIKE PROTEIN-RELATED (PTHR23257:SF645)
AthFD_H	AT5G54165.1	3.1098	0.00427062	Uncharacterized protein;At5g54165;ortholog	SUBFAMILY NOT NAMED (PTHR33641:SF6)
AthFD_H	AT1G02730.1	3.10288	0.00786687	Cellulose synthase-like protein D5;CSLD5;ortholog	CELLULOSE SYNTHASE-LIKE PROTEIN D5 (PTHR13301:SF89)
AthFD_H	AT5G11260.1	3.10158	2.41964e-07	Transcription factor HY5;HY5;ortholog	TRANSCRIPTION FACTOR HY5 (PTHR13301:SF123)
AthFD_H	AT5G25550.1	3.09066	0.009999	Leucine-rich repeat extensin-like protein 7;LRX7;ortholog	LEUCINE-RICH REPEAT EXTENSIN-LIKE PROTEIN 1-RELATED (PTHR32093:SF78)
AthFD_H	AT4G35180.1	3.09003	0.00120235	Lysine histidine transporter-like 7;At4g35180;ortholog	LYSINE HISTIDINE TRANSPORTER-LIKE 7 (PTHR22950:SF448)
AthFD_H	AT3G22410.1	3.08701	7.89838e-05	Genomic DNA, chromosome 3, P1 clone: MCB17;At3g22410;ortholog	GENOMIC DNA, CHROMOSOME 3, P1 CLONE: MCB17-RELATED (PTHR10174:SF168)
AthFD_H	AT1G32450.1	3.0759	2.12784e-05	Protein NRT1/ PTR FAMILY 7.3;NPF7.3;ortholog	PROTEIN NRT1/ PTR FAMILY 7.3 (PTHR11654:SF277)
AthFD_H	AT4G13540.1	3.07564	0.000168533	Putative uncharacterized protein AT4g13540;T6G15.90;ortholog	GENOMIC DNA, CHROMOSOME 3, BAC CLONE:F14O13 (PTHR37226:SF2)
AthFD_H	AT2G33080.1	3.07326	6.62135e-06	Putative leucine-rich repeat disease resistance protein;RLP28;ortholog	DISEASE RESISTANCE FAMILY PROTEIN/LRR FAMILY PROTEIN-RELATED (PTHR27004:SF47)
AthFD_H	AT1G79270.1	3.07154	6.47701e-19	Putative uncharacterized protein At1g79270;ECT8;ortholog	SUBFAMILY NOT NAMED (PTHR12357:SF37)
AthFD_H	AT1G30700.1	3.06765	1.16572e-06	At1g30700;T5I8.15;ortholog	SUBFAMILY NOT NAMED (PTHR32448:SF40)
AthFD_H	AT5G01600.1	3.06692	7.58221e-07	Ferritin-1, chloroplastic;FER1;ortholog	FERRITIN-1, CHLOROPLASTIC-RELATED (PTHR11431:SF67)
AthFD_H	AT4G36240.1	3.06561	0.000249689	GATA transcription factor 7;GATA7;ortholog	GATA TRANSCRIPTION FACTOR 1-RELATED (PTHR10071:SF240)
AthFD_H	AT1G07590.1	3.06525	1.86438e-05	Pentatricopeptide repeat-containing protein At1g07590, mitochondrial;At1g07590;ortholog	SUBFAMILY NOT NAMED (PTHR24015:SF1039)
AthFD_H	AT2G41380.1	3.05143	6.44811e-11	At2g41380;At2g41380;ortholog	SUBFAMILY NOT NAMED (PTHR10108:SF945)
AthFD_H	AT1G02950.1	3.04995	0.00652065	Glutathione S-transferase F4;GSTF4;ortholog	GLUTATHIONE S-TRANSFERASE F2-RELATED (PTHR11260:SF456)
AthFD_H	AT1G02950.3	3.04995	0.00652065	Glutathione S-transferase F4;GSTF4;ortholog	GLUTATHIONE S-TRANSFERASE F2-RELATED (PTHR11260:SF456)
AthFD_H	AT1G60610.1	3.04571	5.7536e-09	At1g60610;At1g60610;ortholog	S-RIBONUCLEASE BINDING PROTEIN SBP1-RELATED (PTHR42647:SF11)
AthFD_H	AT1G60610.2	3.04571	5.7536e-09	At1g60610;At1g60610;ortholog	S-RIBONUCLEASE BINDING PROTEIN SBP1-RELATED (PTHR42647:SF11)
AthFD_H	AT1G60610.3	3.04571	5.7536e-09	At1g60610;At1g60610;ortholog	S-RIBONUCLEASE BINDING PROTEIN SBP1-RELATED (PTHR42647:SF11)
AthFD_H	AT1G21140.1	3.04347	0.00197919	Vacuolar iron transporter homolog 1;At1g21140;ortholog	VACUOLAR IRON TRANSPORTER HOMOLOG 1-RELATED (PTHR31851:SF29)
AthFD_H	AT4G11910.1	3.04251	2.34778e-06	Protein STAY-GREEN 2, chloroplastic;SGR2;ortholog	PROTEIN STAY-GREEN 1, CHLOROPLASTIC-RELATED (PTHR31750:SF7)
AthFD_H	AT2G26690.1	3.04017	1.00205e-11	Protein NRT1/ PTR FAMILY 6.2;NPF6.2;ortholog	PROTEIN NRT1/ PTR FAMILY 6.2 (PTHR11654:SF247)
AthFD_H	AT3G61380.1	3.03952	5.21129e-19	Phosphatidylinositol N-acetyglucosaminlytransferase subunit P-like protein;T20K12.280;ortholog	PHOSPHATIDYLINOSITOL N-ACETYGLUCOSAMINLYTRANSFERASE SUBUNIT P-LIKE PROTEIN (PTHR21726:SF75)
AthFD_H	AT3G60966.1	3.0361	6.94258e-08	RING/U-box superfamily protein;At3g60966;ortholog	RING-H2 FINGER PROTEIN ATL17-RELATED (PTHR14155:SF307)
AthFD_H	AT5G24860.1	3.03414	0.00237879	Flowering-promoting factor 1;FPF1;ortholog	FLOWERING-PROMOTING FACTOR 1-RELATED (PTHR33433:SF8)
AthFD_H	AT1G44800.1	3.03294	5.96922e-07	WAT1-related protein At1g44800;At1g44800;ortholog	SUBFAMILY NOT NAMED (PTHR31218:SF84)
AthFD_H	AT5G12000.1	3.03053	0.00438938	Protein kinase protein with adenine nucleotide alpha hydrolases-like domain;At5g12000;ortholog	PROTEIN KINASE-RELATED (PTHR27003:SF167)
AthFD_H	AT2G07040.1	3.03053	0.00438938	Pollen receptor-like kinase 2;PRK2;ortholog	POLLEN RECEPTOR-LIKE KINASE 1-RELATED (PTHR27008:SF82)
AthFD_H	AT5G64190.1	3.02648	2.87095e-05	Gb;AAD25673.1;ortholog	GB|AAD25673.1 (PTHR31439:SF6)
AthFD_H	AT4G08300.1	3.02546	1.3407e-07	WAT1-related protein At4g08300;At4g08300;ortholog	SUBFAMILY NOT NAMED (PTHR31218:SF84)
AthFD_H	AT4G34135.2	3.01979	5.36914e-17	UDP-glucosyl transferase 73B2;UGT73B2;ortholog	UDP-GLUCOSYL TRANSFERASE 73B2-RELATED (PTHR11926:SF630)
AthFD_H	AT3G04070.1	3.01543	5.81879e-09	At3g04070;NAC047;ortholog	SUBFAMILY NOT NAMED (PTHR31719:SF43)
AthFD_H	AT5G40690.1	3.01538	9.40176e-06	At5g40690;At5g40690;ortholog	GB|AAC02775.1 (PTHR34278:SF3)
AthFD_H	AT2G41300.1	3.01235	0.00897673	Protein STRICTOSIDINE SYNTHASE-LIKE 1;SSL1;ortholog	PROTEIN STRICTOSIDINE SYNTHASE-LIKE 1-RELATED (PTHR10426:SF53)
AthFD_H	AT5G66170.2	3.01139	8.97385e-06	Thiosulfate sulfurtransferase 18;STR18;ortholog	THIOSULFATE SULFURTRANSFERASE 18 (PTHR12231:SF163)
AthFD_H	AT5G66170.1	3.0077	9.01545e-06	Thiosulfate sulfurtransferase 18;STR18;ortholog	THIOSULFATE SULFURTRANSFERASE 18 (PTHR12231:SF163)
AthFD_H	AT3G03530.1	3.00694	0.0020614	Non-specific phospholipase C4;NPC4;ortholog	NON-SPECIFIC PHOSPHOLIPASE C3-RELATED (PTHR31956:SF14)
AthFD_H	AT4G25920.1	3.00396	0.00234078	Putative uncharacterized protein At4g25920;At4g25920;ortholog	EMB|CAB89038.1-RELATED (PTHR31681:SF17)
AthFD_H	AT3G04070.2	3.00075	7.3866e-09	At3g04070;NAC047;ortholog	SUBFAMILY NOT NAMED (PTHR31719:SF43)
AthFD_H	AT1G43910.1	2.99244	1.85976e-07	F9C16.7;At1g43910;ortholog	AAA-TYPE ATPASE FAMILY PROTEIN-RELATED (PTHR23070:SF52)
AthFD_H	AT1G63530.1	2.99214	9.59758e-08	F2K11.11;At1g63530;ortholog
AthFD_H	AT3G49580.2	2.98994	0.00100101	Putative uncharacterized protein At3g49580;T9C5.170;ortholog	SUBFAMILY NOT NAMED (PTHR34283:SF3)
AthFD_H	AT4G39010.1	2.98915	0.000151862	Endoglucanase 24;At4g39010;ortholog	ENDOGLUCANASE 22-RELATED (PTHR22298:SF82)
AthFD_H	AT5G04890.1	2.98842	0.00652054	Protein RESTRICTED TEV MOVEMENT 2;RTM2;ortholog	PROTEIN RESTRICTED TEV MOVEMENT 2 (PTHR43670:SF7)
AthFD_H	AT1G65060.1	2.97585	0.00807686	4-coumarate--CoA ligase 3;4CL3;ortholog	4-COUMARATE--COA LIGASE 3 (PTHR24096:SF254)
AthFD_H	AT3G21890.1	2.97561	0.00331963	B-box type zinc finger-containing protein;At3g21890;ortholog	B-BOX TYPE ZINC FINGER-CONTAINING PROTEIN-RELATED (PTHR31717:SF36)
AthFD_H	AT3G62570.1	2.97474	0.00621738	AT3g62570/T12C14_270;At3g62570;ortholog	T14P4.7 PROTEIN (PTHR22904:SF429)
AthFD_H	AT3G04630.1	2.97214	0.000364064	Protein WVD2-like 1;WDL1;ortholog	PROTEIN WAVE-DAMPENED 2-RELATED (PTHR31358:SF16)
AthFD_H	AT1G52700.1	2.97135	0.00247744	Alpha/beta-Hydrolases superfamily protein;At1g52700;ortholog	ALPHA/BETA-HYDROLASES SUPERFAMILY PROTEIN-RELATED (PTHR10655:SF49)
AthFD_H	AT5G62480.1	2.96342	3.56271e-05	Glutathione S-transferase U9;GSTU9;ortholog	GLUTATHIONE S TRANSFERASE O1-RELATED (PTHR11260:SF388)
AthFD_H	AT1G53490.1	2.96022	2.1809e-06	E3 ubiquitin-protein ligase CCNB1IP1 homolog;HEI10;ortholog	E3 UBIQUITIN-PROTEIN LIGASE CCNB1IP1 HOMOLOG (PTHR23041:SF75)
AthFD_H	AT5G54870.1	2.95129	3.39679e-06	Uncharacterized protein;At5g54870;ortholog	SUBFAMILY NOT NAMED (PTHR31354:SF5)
AthFD_H	AT5G02490.1	2.95005	1.57928e-06	Probable mediator of RNA polymerase II transcription subunit 37c;MED37D;ortholog	MEDIATOR OF RNA POLYMERASE II TRANSCRIPTION SUBUNIT 37C-RELATED (PTHR19375:SF304)
AthFD_H	AT2G46630.1	2.94381	7.65789e-06	Putative extensin;At2g46630;ortholog	EXTENSIN-RELATED (PTHR33472:SF5)
AthFD_H	AT3G47950.1	2.94244	2.74004e-06	ATPase 4, plasma membrane-type;AHA4;ortholog	PLASMA MEMBRANE ATPASE-RELATED (PTHR42861:SF6)
AthFD_H	AT5G01820.1	2.93836	5.06064e-08	CBL-interacting serine/threonine-protein kinase 14;CIPK14;ortholog	CBL-INTERACTING SERINE/THREONINE-PROTEIN KINASE 14-RELATED (PTHR24347:SF315)
AthFD_H	AT1G17170.1	2.9215	2.53291e-05	Glutathione S-transferase U24;GSTU24;ortholog	GLUTATHIONE S-TRANSFERASE U19-RELATED (PTHR11260:SF427)
AthFD_H	AT2G31560.1	2.92089	6.42195e-08	AT2G31560 protein;At2g31560;ortholog	SUBFAMILY NOT NAMED (PTHR31865:SF12)
AthFD_H	AT2G31560.2	2.92089	6.42195e-08	AT2G31560 protein;At2g31560;ortholog	SUBFAMILY NOT NAMED (PTHR31865:SF12)
AthFD_H	AT3G23920.1	2.91833	2.87551e-08	Beta-amylase 1, chloroplastic;BAM1;ortholog	BETA-AMYLASE 1, CHLOROPLASTIC (PTHR31352:SF19)
AthFD_H	AT3G55890.1	2.91664	6.22062e-06	Protein yippee-like At3g55890;At3g55890;ortholog	PROTEIN YIPPEE-LIKE (PTHR13848:SF22)
AthFD_H	AT2G26310.3	2.9099	6.86982e-06	Fatty-acid-binding protein 2;FAP2;ortholog	ALTERED INHERITANCE OF MITOCHONDRIA PROTEIN 18, MITOCHONDRIAL-RELATED (PTHR28039:SF13)
AthFD_H	AT3G14850.2	2.90669	4.2429e-05	Protein trichome birefringence-like 41;TBL41;ortholog	PROTEIN TRICHOME BIREFRINGENCE-LIKE 41 (PTHR32285:SF102)
AthFD_H	AT5G40230.1	2.90579	1.52368e-05	WAT1-related protein At5g40230;At5g40230;ortholog	SUBFAMILY NOT NAMED (PTHR31218:SF120)
AthFD_H	AT2G22860.1	2.90147	8.89372e-05	Phytosulfokines 2;PSK2;ortholog	PHYTOSULFOKINES 2-RELATED (PTHR33285:SF9)
AthFD_H	AT1G02220.1	2.90112	1.92287e-05	NAC domain-containing protein 3;NAC003;ortholog	NAC DOMAIN-CONTAINING PROTEIN 1-RELATED (PTHR31989:SF91)
AthFD_H	AT5G64570.1	2.89813	1.88115e-13	Beta-D-xylosidase 4;BXL4;ortholog	BETA-D-XYLOSIDASE 3-RELATED (PTHR42721:SF6)
AthFD_H	AT2G37760.5	2.89746	2.78508e-12	Aldo-keto reductase family 4 member C8;AKR4C8;ortholog	ALDO-KETO REDUCTASE FAMILY 4 MEMBER C8 (PTHR11732:SF297)
AthFD_H	AT2G37760.3	2.89674	2.90193e-12	Aldo-keto reductase family 4 member C8;AKR4C8;ortholog	ALDO-KETO REDUCTASE FAMILY 4 MEMBER C8 (PTHR11732:SF297)
AthFD_H	AT2G37760.4	2.89674	2.90193e-12	Aldo-keto reductase family 4 member C8;AKR4C8;ortholog	ALDO-KETO REDUCTASE FAMILY 4 MEMBER C8 (PTHR11732:SF297)
AthFD_H	AT1G04220.1	2.89545	1.0431e-06	3-ketoacyl-CoA synthase 17;KCS17;ortholog	3-KETOACYL-COA SYNTHASE 17-RELATED (PTHR31561:SF34)
AthFD_H	AT5G28237.1	2.89435	0.00658415	Tryptophan synthase beta chain-like protein;At5g28237;ortholog	TRYPTOPHAN SYNTHASE BETA CHAIN-LIKE PROTEIN (PTHR42882:SF2)
AthFD_H	AT4G03320.1	2.8941	1.76705e-07	Protein TIC 20-IV, chloroplastic;TIC20-IV;ortholog	PROTEIN TIC 20-IV, CHLOROPLASTIC (PTHR33510:SF10)
AthFD_H	AT1G49960.1	2.894	5.4785e-05	Nucleobase-ascorbate transporter 4;NAT4;ortholog	NUCLEOBASE-ASCORBATE TRANSPORTER 4 (PTHR11119:SF59)
AthFD_H	AT2G37040.1	2.89149	2.35166e-06	Phenylalanine ammonia-lyase 1;PAL1;ortholog	HISTIDINE AMMONIA-LYASE (PTHR10362:SF26)
AthFD_H	AT2G34810.1	2.89044	1.38174e-08	At2g34810;At2g34810;ortholog	FAD-BINDING AND BBE DOMAIN-CONTAINING PROTEIN (PTHR32448:SF41)
AthFD_H	AT3G48300.1	2.87786	1.03178e-05	Cytochrome P450 71A23;CYP71A23;ortholog	CYTOCHROME P450 71A12-RELATED (PTHR24298:SF266)
AthFD_H	AT5G37600.1	2.86434	8.14627e-07	Glutamine synthetase cytosolic isozyme 1-1;GLN1-1;ortholog	GLUTAMINE SYNTHETASE CYTOSOLIC ISOZYME 1-1-RELATED (PTHR20852:SF74)
AthFD_H	AT5G14890.1	2.8643	0.000608264	NHL domain-containing protein;At5g14890;ortholog	NHL DOMAIN-CONTAINING PROTEIN (PTHR13833:SF57)
AthFD_H	AT2G36950.1	2.86138	1.33181e-05	Heavy-metal-associated domain-containing protein;At2g36950;ortholog	HEAVY-METAL-ASSOCIATED DOMAIN-CONTAINING PROTEIN (PTHR22814:SF236)
AthFD_H	AT3G03470.1	2.8596	2.89209e-09	Cytochrome P450 89A9;CYP89A9;ortholog	CYTOCHROME P450 89A9 (PTHR24298:SF206)
AthFD_H	AT2G32830.1	2.85399	5.0318e-10	Probable inorganic phosphate transporter 1-5;PHT1-5;ortholog	INORGANIC PHOSPHATE TRANSPORTER 1-5-RELATED (PTHR24064:SF321)
AthFD_H	AT1G62570.1	2.8505	9.32243e-07	Flavin-containing monooxygenase FMO GS-OX4;FMOGS-OX4;ortholog	FLAVIN-CONTAINING MONOOXYGENASE (PTHR23023:SF186)
AthFD_H	AT1G03840.2	2.84785	0.00068633	Zinc finger protein MAGPIE;MGP;ortholog	ZINC FINGER PROTEIN MAGPIE-RELATED (PTHR10593:SF88)
AthFD_H	AT4G09750.1	2.84719	5.47746e-08	Putative uncharacterized protein AT4g09750;F17A8.100;ortholog	SUBFAMILY NOT NAMED (PTHR24320:SF119)
AthFD_H	AT5G49480.1	2.84611	1.04798e-13	AT5g49480;CP1;ortholog	SUBFAMILY NOT NAMED (PTHR10891:SF729)
AthFD_H	AT4G10960.1	2.84517	4.61231e-08	UDP-glucose 4-epimerase 5;UGE5;ortholog	UDP-GLUCOSE 4-EPIMERASE (PTHR43725:SF5)
AthFD_H	AT1G03840.1	2.84478	0.00039246	Zinc finger protein MAGPIE;MGP;ortholog	ZINC FINGER PROTEIN MAGPIE-RELATED (PTHR10593:SF88)
AthFD_H	AT5G37010.1	2.84462	0.00397664	At5g37010;At5g37010;ortholog	SUBFAMILY NOT NAMED (PTHR34367:SF3)
AthFD_H	AT4G24120.1	2.84452	5.57562e-20	Metal-nicotianamine transporter YSL1;YSL1;ortholog	METAL-NICOTIANAMINE TRANSPORTER YSL1 (PTHR31645:SF34)
AthFD_H	AT2G26310.1	2.84308	5.40522e-06	Fatty-acid-binding protein 2;FAP2;ortholog	ALTERED INHERITANCE OF MITOCHONDRIA PROTEIN 18, MITOCHONDRIAL-RELATED (PTHR28039:SF13)
AthFD_H	AT5G65470.1	2.83585	1.54877e-10	O-fucosyltransferase family protein;At5g65470;ortholog	O-FUCOSYLTRANSFERASE FAMILY PROTEIN (PTHR31933:SF11)
AthFD_H	AT4G36220.1	2.83554	1.45908e-10	Cytochrome P450 84A1;CYP84A1;ortholog	CYTOCHROME P450 84A1 (PTHR24298:SF248)
AthFD_H	AT5G15950.1	2.83342	3.79905e-17	S-adenosylmethionine decarboxylase proenzyme 2;SAMDC2;ortholog	S-ADENOSYLMETHIONINE DECARBOXYLASE PROENZYME (PTHR11570:SF8)
AthFD_H	AT5G15950.2	2.83342	3.79905e-17	S-adenosylmethionine decarboxylase proenzyme 2;SAMDC2;ortholog	S-ADENOSYLMETHIONINE DECARBOXYLASE PROENZYME (PTHR11570:SF8)
AthFD_H	AT1G17140.1	2.83312	0.00028054	Interactor of constitutive active ROPs 1;ICR1;ortholog	INTERACTOR OF CONSTITUTIVE ACTIVE ROPS 1-RELATED (PTHR34224:SF9)
AthFD_H	AT1G17140.2	2.83312	0.00028054	Interactor of constitutive active ROPs 1;ICR1;ortholog	INTERACTOR OF CONSTITUTIVE ACTIVE ROPS 1-RELATED (PTHR34224:SF9)
AthFD_H	AT4G37150.1	2.82596	3.20074e-05	Methylesterase 9;MES9;ortholog	ALPHA-HYDROXYNITRILE LYASE-RELATED (PTHR10992:SF940)
AthFD_H	AT2G37760.1	2.81928	5.26261e-12	Aldo-keto reductase family 4 member C8;AKR4C8;ortholog	ALDO-KETO REDUCTASE FAMILY 4 MEMBER C8 (PTHR11732:SF297)
AthFD_H	AT2G37760.2	2.81928	5.26261e-12	Aldo-keto reductase family 4 member C8;AKR4C8;ortholog	ALDO-KETO REDUCTASE FAMILY 4 MEMBER C8 (PTHR11732:SF297)
AthFD_H	AT2G26170.1	2.81642	2.46492e-20	Cytochrome P450 711A1;CYP711A1;ortholog	THROMBOXANE-A SYNTHASE (PTHR24301:SF9)
AthFD_H	AT3G04630.2	2.81527	0.000767957	Protein WVD2-like 1;WDL1;ortholog	PROTEIN WAVE-DAMPENED 2-RELATED (PTHR31358:SF16)
AthFD_H	AT3G04630.3	2.81527	0.000767957	Protein WVD2-like 1;WDL1;ortholog	PROTEIN WAVE-DAMPENED 2-RELATED (PTHR31358:SF16)
AthFD_H	AT5G24655.1	2.81355	0.000104183	At5g24655;LSU4;ortholog	SUBFAMILY NOT NAMED (PTHR34283:SF3)
AthFD_H	AT1G15310.1	2.80729	3.80621e-06	Signal recognition particle 54 kDa protein 1;SRP-54A;ortholog	SIGNAL RECOGNITION PARTICLE 54 KDA PROTEIN (PTHR11564:SF20)
AthFD_H	AT5G02230.1	2.8035	1.35159e-16	At5g02230;T7H20_280;ortholog	SUBFAMILY NOT NAMED (PTHR12725:SF101)
AthFD_H	AT5G02230.2	2.8035	1.35159e-16	At5g02230;T7H20_280;ortholog	SUBFAMILY NOT NAMED (PTHR12725:SF101)
AthFD_H	AT1G02205.3	2.80281	0.000158883	Protein ECERIFERUM 1;CER1;ortholog	PROTEIN CER1-LIKE 1-RELATED (PTHR11863:SF82)
AthFD_H	AT4G29920.1	2.79971	0.00842332	Clp amino terminal domain-containing protein;F27B13.160;ortholog	CLP AMINO TERMINAL DOMAIN-CONTAINING PROTEIN (PTHR43572:SF6)
AthFD_H	AT5G43400.1	2.7975	8.94794e-05	AT5g43400/MWF20_9;At5g43400;ortholog	EMB|CAB86628.1 (PTHR31373:SF4)
AthFD_H	AT2G27300.1	2.79739	0.00504091	NAC domain-containing protein 40;NTL8;ortholog	NAC DOMAIN-CONTAINING PROTEIN 40-RELATED (PTHR31989:SF53)
AthFD_H	AT5G02580.1	2.79698	1.53047e-09	At5g02580;At5g02580;ortholog	SUBFAMILY NOT NAMED (PTHR31871:SF13)
AthFD_H	AT2G31160.1	2.79542	7.3054e-06	Protein LIGHT-DEPENDENT SHORT HYPOCOTYLS 3;LSH3;ortholog	PROTEIN LIGHT-DEPENDENT SHORT HYPOCOTYLS 3 (PTHR31165:SF34)
AthFD_H	AT1G75390.1	2.79409	1.44383e-14	AT1G75390 protein;bZIP44;ortholog	BZIP TRANSCRIPTION FACTOR ATB2 (PTHR22952:SF332)
AthFD_H	AT2G26310.2	2.78919	1.18554e-05	Fatty-acid-binding protein 2;FAP2;ortholog	ALTERED INHERITANCE OF MITOCHONDRIA PROTEIN 18, MITOCHONDRIAL-RELATED (PTHR28039:SF13)
AthFD_H	AT5G25450.2	2.78678	0.000523469	Cytochrome b-c1 complex subunit 7-2;QCR7-2;ortholog	CYTOCHROME B-C1 COMPLEX SUBUNIT 7 (PTHR12022:SF1)
AthFD_H	AT5G12110.1	2.78635	0.00180887	Elongation factor 1-beta 1;At5g12110;ortholog	ELONGATION FACTOR 1-BETA 1-RELATED (PTHR11595:SF41)
AthFD_H	AT3G23790.1	2.78423	4.7144e-06	Probable acyl-activating enzyme 16, chloroplastic;AAE16;ortholog	LONG-CHAIN-FATTY-ACID--[ACYL-CARRIER-PROTEIN] LIGASE AEE15, CHLOROPLASTIC-RELATED (PTHR43813:SF1)
AthFD_H	AT3G52920.2	2.78176	3.73692e-11	Uncharacterized protein;At3g52920;ortholog	RAB6-INTERACTING GOLGIN (PTHR21470:SF8)
AthFD_H	AT2G26170.2	2.78049	5.5916e-19	Cytochrome P450 711A1;CYP711A1;ortholog	THROMBOXANE-A SYNTHASE (PTHR24301:SF9)
AthFD_H	AT3G22560.1	2.7753	1.9486e-06	Alanine acetyl transferase-like protein;At3g22560;ortholog	ALANINE ACETYL TRANSFERASE-LIKE PROTEIN (PTHR13256:SF54)
AthFD_H	AT2G25090.1	2.7733	0.00038461	CBL-interacting serine/threonine-protein kinase 16;CIPK16;ortholog	SERINE/THREONINE-PROTEIN KINASE GRP (PTHR24347:SF268)
AthFD_H	AT4G09030.1	2.77247	0.000282065	Classical arabinogalactan protein 10;AGP10;ortholog
AthFD_H	AT3G54000.1	2.77105	3.67429e-06	Putative uncharacterized protein At3g54000;At3g54000;ortholog	SUBFAMILY NOT NAMED (PTHR33356:SF10)
AthFD_H	AT3G27025.1	2.75834	0.00320164	Uncharacterized protein;At3g27025;ortholog	SUBFAMILY NOT NAMED (PTHR34959:SF2)
AthFD_H	AT1G69480.1	2.75798	1.49188e-10	Phosphate transporter PHO1 homolog 10;PHO1-H10;ortholog	PHOSPHATE TRANSPORTER PHO1 HOMOLOG 10 (PTHR10783:SF75)
AthFD_H	AT4G00900.1	2.75738	4.29606e-07	Calcium-transporting ATPase 2, endoplasmic reticulum-type;ECA2;ortholog	CALCIUM-TRANSPORTING ATPASE 2, ENDOPLASMIC RETICULUM-TYPE (PTHR42861:SF7)
AthFD_H	AT1G73370.1	2.74985	0.00255692	Sucrose synthase 6;SUS6;ortholog	SUCROSE SYNTHASE 6 (PTHR12526:SF493)
AthFD_H	AT4G23680.1	2.74867	5.34224e-11	AT4g23680/F9D16_150;F9D16.150;ortholog	F17F8.9-RELATED (PTHR31338:SF17)
AthFD_H	AT1G72800.1	2.74758	2.40558e-09	Putative uncharacterized protein At1g72800;F28P22.1;ortholog	PROTEIN MEI2-LIKE 3-RELATED (PTHR24012:SF520)
AthFD_H	AT5G66870.1	2.74646	0.000225548	LOB domain-containing protein 36;LBD36;ortholog	LOB DOMAIN-CONTAINING PROTEIN 10-RELATED (PTHR31301:SF43)
AthFD_H	AT5G20830.1	2.74107	5.74809e-06	Sucrose synthase 1;SUS1;ortholog	SUCROSE SYNTHASE 1-RELATED (PTHR12526:SF488)
AthFD_H	AT5G20830.2	2.74107	5.74809e-06	Sucrose synthase 1;SUS1;ortholog	SUCROSE SYNTHASE 1-RELATED (PTHR12526:SF488)
AthFD_H	AT3G05390.1	2.73963	0.000429651	F22F7.17 protein;F22F7.17;ortholog	F22F7.17 PROTEIN (PTHR10108:SF1014)
AthFD_H	AT1G06570.1	2.73701	1.4925e-07	4-hydroxyphenylpyruvate dioxygenase;HPD;ortholog	4-HYDROXYPHENYLPYRUVATE DIOXYGENASE (PTHR11959:SF11)
AthFD_H	AT3G51440.1	2.73191	1.3708e-06	Protein STRICTOSIDINE SYNTHASE-LIKE 6;SSL6;ortholog	FI18644P1-RELATED (PTHR10426:SF40)
AthFD_H	AT1G01520.1	2.72628	0.000128024	Protein REVEILLE 3;RVE3;ortholog	MYB-LIKE PROTEIN G (PTHR12802:SF71)
AthFD_H	AT5G43180.1	2.72077	1.90853e-05	At5g43180;At5g43180;ortholog	SUBFAMILY NOT NAMED (PTHR31881:SF8)
AthFD_H	AT2G43500.1	2.71796	6.89764e-07	Protein NLP8;NLP8;ortholog	PROTEIN NLP8-RELATED (PTHR32002:SF18)
AthFD_H	AT2G43500.2	2.71796	6.89764e-07	Protein NLP8;NLP8;ortholog	PROTEIN NLP8-RELATED (PTHR32002:SF18)
AthFD_H	AT1G04310.1	2.7152	7.0798e-07	Ethylene response sensor 2;ERS2;ortholog	ETHYLENE RESPONSE SENSOR 2 (PTHR24423:SF603)
AthFD_H	AT1G05330.1	2.71516	0.0066517	Uncharacterized protein;YUP8H12.5;ortholog
AthFD_H	AT3G11150.1	2.71151	0.000552674	2-oxoglutarate (2OG) and Fe(II)-dependent oxygenase superfamily protein;At3g11150;ortholog	2-OXOGLUTARATE (2OG) AND FE(II)-DEPENDENT OXYGENASE SUPERFAMILY PROTEIN (PTHR34945:SF5)
AthFD_H	AT2G16660.1	2.70874	0.000373159	At2g16660/T24I21.7;At2g16660;ortholog	MAJOR FACILITATOR FAMILY PROTEIN (PTHR21576:SF62)
AthFD_H	AT1G23040.1	2.70784	5.90559e-09	At1g23040;F10G19.2;ortholog	SUBFAMILY NOT NAMED (PTHR35094:SF3)
AthFD_H	AT1G06570.2	2.70714	2.37789e-07	4-hydroxyphenylpyruvate dioxygenase;HPD;ortholog	4-HYDROXYPHENYLPYRUVATE DIOXYGENASE (PTHR11959:SF11)
AthFD_H	AT3G23150.1	2.70566	1.03961e-09	Ethylene receptor 2;ETR2;ortholog	ETHYLENE RECEPTOR 2 (PTHR43719:SF8)
AthFD_H	AT5G26220.1	2.70532	0.00100093	At5g26220;At5g26220;ortholog	GLUTATHIONE-SPECIFIC GAMMA-GLUTAMYLCYCLOTRANSFERASE 1 (PTHR12192:SF11)
AthFD_H	AT3G17810.1	2.70499	1.10523e-05	Dihydropyrimidine dehydrogenase (NADP(+)), chloroplastic;PYD1;ortholog	DIHYDROPYRIMIDINE DEHYDROGENASE [NADP(+)] (PTHR43073:SF2)
AthFD_H	AT2G15790.1	2.70297	3.09586e-06	Peptidyl-prolyl cis-trans isomerase CYP40;CYP40;ortholog	PEPTIDYL-PROLYL CIS-TRANS ISOMERASE CYP40 (PTHR11071:SF314)
AthFD_H	AT5G17650.1	2.69864	5.96234e-06	At5g17650;K10A8_130;ortholog	SUBFAMILY NOT NAMED (PTHR31248:SF5)
AthFD_H	AT1G61440.1	2.69832	0.00871526	G-type lectin S-receptor-like serine/threonine-protein kinase At1g61440;At1g61440;ortholog	G-TYPE LECTIN S-RECEPTOR-LIKE SERINE/THREONINE-PROTEIN KINASE SD1-29 (PTHR27002:SF179)
AthFD_H	AT4G16690.1	2.69473	7.23089e-08	Probable pheophorbidase;PPD;ortholog	METHYLESTERASE 17-RELATED (PTHR10992:SF974)
AthFD_H	AT1G48500.1	2.68965	0.00514198	Protein TIFY 6A;TIFY6A;ortholog	PROTEIN TIFY 6A-RELATED (PTHR33077:SF27)
AthFD_H	AT1G54100.1	2.68864	1.37131e-07	Aldehyde dehydrogenase family 7 member B4;ALDH7B4;ortholog	ALPHA-AMINOADIPIC SEMIALDEHYDE DEHYDROGENASE (PTHR43521:SF1)
AthFD_H	AT1G54100.2	2.68864	1.37131e-07	Aldehyde dehydrogenase family 7 member B4;ALDH7B4;ortholog	ALPHA-AMINOADIPIC SEMIALDEHYDE DEHYDROGENASE (PTHR43521:SF1)
AthFD_H	AT3G45010.1	2.68779	8.23664e-06	Serine carboxypeptidase-like 48;SCPL48;ortholog	SERINE CARBOXYPEPTIDASE-LIKE 47-RELATED (PTHR11802:SF127)
AthFD_H	AT5G15190.1	2.68588	2.75393e-05	At5g15190;At5g15190;ortholog
AthFD_H	AT5G15190.2	2.68588	2.75393e-05	At5g15190;At5g15190;ortholog
AthFD_H	AT1G14080.1	2.68458	0.000284061	Fucosyltransferase 6;FUT6;ortholog	FUCOSYLTRANSFERASE 2-RELATED (PTHR31889:SF29)
AthFD_H	AT3G52920.1	2.68323	5.97647e-10	Uncharacterized protein;At3g52920;ortholog	RAB6-INTERACTING GOLGIN (PTHR21470:SF8)
AthFD_H	AT1G13990.2	2.68254	1.49571e-05	Uncharacterized protein;At1g13990;ortholog	SUBFAMILY NOT NAMED (PTHR37178:SF2)
AthFD_H	AT1G49660.1	2.67887	3.75477e-11	Probable carboxylesterase 5;CXE5;ortholog	CARBOXYLESTERASE 3-RELATED (PTHR23024:SF270)
AthFD_H	AT5G66170.3	2.67464	7.48446e-06	Thiosulfate sulfurtransferase 18;STR18;ortholog	THIOSULFATE SULFURTRANSFERASE 18 (PTHR12231:SF163)
AthFD_H	AT1G75000.1	2.67338	0.000557161	F25A4.4;F9E10.15;ortholog	F25A4.4 (PTHR11157:SF98)
AthFD_H	AT5G37540.1	2.67246	3.41138e-07	AT5g37540/mpa22_p_70;At5g37540;ortholog	ASPARTYL PROTEASE FAMILY PROTEIN (PTHR13683:SF484)
AthFD_H	AT3G54000.2	2.67014	1.84245e-05	Putative uncharacterized protein At3g54000;At3g54000;ortholog	SUBFAMILY NOT NAMED (PTHR33356:SF10)
AthFD_H	AT3G54000.3	2.67014	1.84245e-05	Putative uncharacterized protein At3g54000;At3g54000;ortholog	SUBFAMILY NOT NAMED (PTHR33356:SF10)
AthFD_H	AT2G40670.2	2.66971	0.000279253	Two-component response regulator ARR16;ARR16;ortholog	TWO-COMPONENT RESPONSE REGULATOR ARR16-RELATED (PTHR43874:SF1)
AthFD_H	AT5G13700.1	2.66968	4.62954e-05	Polyamine oxidase 1;PAO1;ortholog	POLYAMINE OXIDASE 1 (PTHR10742:SF314)
AthFD_H	AT4G34860.1	2.66773	3.42099e-14	Probable alkaline/neutral invertase B;INVB;ortholog	ALKALINE/NEUTRAL INVERTASE B-RELATED (PTHR31916:SF22)
AthFD_H	AT4G34860.2	2.66773	3.42099e-14	Probable alkaline/neutral invertase B;INVB;ortholog	ALKALINE/NEUTRAL INVERTASE B-RELATED (PTHR31916:SF22)
AthFD_H	AT1G69260.1	2.66673	1.16911e-05	Ninja-family protein AFP1;AFP1;ortholog	NINJA-FAMILY PROTEIN AFP1-RELATED (PTHR31413:SF11)
AthFD_H	AT1G13990.1	2.66416	1.68691e-05	Uncharacterized protein;At1g13990;ortholog	SUBFAMILY NOT NAMED (PTHR37178:SF2)
AthFD_H	AT1G73370.2	2.66325	0.00404463	Sucrose synthase 6;SUS6;ortholog	SUCROSE SYNTHASE 6 (PTHR12526:SF493)
AthFD_H	AT2G32670.1	2.66239	0.00465385	Vesicle-associated membrane protein 725;VAMP725;ortholog	VESICLE-ASSOCIATED MEMBRANE PROTEIN-RELATED (PTHR21136:SF158)
AthFD_H	AT1G32560.1	2.66077	0.004923	LEA protein Le25 homolog;T9G5.2;ortholog	LEA D113 HOMOLOGUE TYPE2-RELATED (PTHR33493:SF12)
AthFD_H	AT1G29050.1	2.65906	1.08966e-06	Protein trichome birefringence-like 38;TBL38;ortholog	PROTEIN TRICHOME BIREFRINGENCE-LIKE 37-RELATED (PTHR32285:SF104)
AthFD_H	AT1G13990.3	2.65402	1.61432e-05	Uncharacterized protein;At1g13990;ortholog	SUBFAMILY NOT NAMED (PTHR37178:SF2)
AthFD_H	AT2G29620.1	2.65265	0.000533972	Putative uncharacterized protein At2g29620;At2g29620;ortholog	SIMILARITY TO UNKNOWN PROTEIN (PTHR33870:SF6)
AthFD_H	AT5G54160.1	2.64995	2.33842e-15	Flavone 3'-O-methyltransferase 1;OMT1;ortholog	ACETYLSEROTONIN O-METHYLTRANSFERASE (PTHR11746:SF125)
AthFD_H	AT2G18950.1	2.644	4.60243e-06	Homogentisate phytyltransferase 1, chloroplastic;HPT1;ortholog	HOMOGENTISATE PHYTYLTRANSFERASE 1, CHLOROPLASTIC (PTHR43009:SF3)
AthFD_H	AT5G64530.1	2.64222	2.77927e-05	At5g64530;XND1;ortholog	NAC (NO APICAL MERISTEM) DOMAIN TRANSCRIPTIONAL REGULATOR SUPERFAMILY PROTEIN (PTHR31719:SF50)
AthFD_H	AT1G28660.2	2.63951	3.84392e-14	GDSL esterase/lipase At1g28660;At1g28660;ortholog	SUBFAMILY NOT NAMED (PTHR22835:SF369)
AthFD_H	AT5G54240.1	2.63906	8.91799e-05	Uncharacterized protein;At5g54240;ortholog	SUBFAMILY NOT NAMED (PTHR36057:SF2)
AthFD_H	AT4G04500.1	2.639	4.65905e-05	Cysteine-rich receptor-like protein kinase 37;CRK37;ortholog	CYSTEINE-RICH RECEPTOR-LIKE PROTEIN KINASE 36-RELATED (PTHR27002:SF221)
AthFD_H	AT1G62380.1	2.63864	3.99216e-05	1-aminocyclopropane-1-carboxylate oxidase 2;ACO2;ortholog	1-AMINOCYCLOPROPANE-1-CARBOXYLATE OXIDASE 2-RELATED (PTHR10209:SF348)
AthFD_H	AT1G62710.1	2.63004	3.41031e-11	Vacuolar-processing enzyme beta-isozyme;bVPE;ortholog	VACUOLAR-PROCESSING ENZYME BETA-ISOZYME (PTHR12000:SF24)
AthFD_H	AT2G35350.1	2.62969	0.00568534	Protein phosphatase 2C 29;PLL1;ortholog	PROTEIN PHOSPHATASE 2C 29 (PTHR13832:SF496)
AthFD_H	AT5G02370.1	2.62692	0.000185712	Kinesin-like protein;At5g02370;ortholog	KINESIN-LIKE PROTEIN KIF3C (PTHR24115:SF587)
AthFD_H	AT1G75390.2	2.62367	3.39654e-08	AT1G75390 protein;bZIP44;ortholog	BZIP TRANSCRIPTION FACTOR ATB2 (PTHR22952:SF332)
AthFD_H	AT1G51140.1	2.62361	8.94619e-08	Transcription factor bHLH122;BHLH122;ortholog	TRANSCRIPTION FACTOR BHLH122 (PTHR16223:SF72)
AthFD_H	AT2G40670.1	2.62341	0.000412865	Two-component response regulator ARR16;ARR16;ortholog	TWO-COMPONENT RESPONSE REGULATOR ARR16-RELATED (PTHR43874:SF1)
AthFD_H	AT3G22910.1	2.62153	0.00116813	Putative calcium-transporting ATPase 13, plasma membrane-type;ACA13;ortholog	CALCIUM-TRANSPORTING ATPASE 13, PLASMA MEMBRANE-TYPE-RELATED (PTHR24093:SF387)
AthFD_H	AT4G30470.1	2.61978	3.07968e-12	Cinnamoyl-CoA reductase like protein;At4g30470;ortholog	CINNAMOYL-COA REDUCTASE LIKE PROTEIN (PTHR10366:SF522)
AthFD_H	AT1G49900.1	2.61703	0.000420077	C2H2 type zinc finger transcription factor-like protein;T18C15_3;ortholog	C2H2 TYPE ZINC FINGER TRANSCRIPTION FACTOR-LIKE PROTEIN-RELATED (PTHR26374:SF273)
AthFD_H	AT5G54840.1	2.6161	7.51745e-08	Monomeric G protein SGP1;sgp1;ortholog	RAS-RELATED PROTEIN RAB-36 (PTHR24073:SF692)
AthFD_H	AT1G79450.1	2.61437	0.00030782	ALA-interacting subunit 5;ALIS5;ortholog	CHAT-1, ISOFORM A (PTHR10926:SF34)
AthFD_H	AT3G16900.1	2.61188	0.00795478	Protein LURP-one-related 13;At3g16900;ortholog	PROTEIN LURP-ONE-RELATED 1-RELATED (PTHR31087:SF27)
AthFD_H	AT1G05100.1	2.60792	0.0022383	Mitogen-activated protein kinase kinase kinase 18;T7A14.2;ortholog	MITOGEN-ACTIVATED PROTEIN KINASE KINASE KINASE 17-RELATED (PTHR24361:SF602)
AthFD_H	AT3G23160.1	2.60042	4.8966e-06	Genomic DNA, chromosome 3, TAC clone:K14B15;At3g23160;ortholog	GENOMIC DNA, CHROMOSOME 3, TAC CLONE:K14B15 (PTHR31371:SF9)
AthFD_H	AT1G75450.2	2.59944	4.61177e-05	Cytokinin dehydrogenase 5;CKX5;ortholog	CYTOKININ DEHYDROGENASE 5 (PTHR13878:SF87)
AthFD_H	AT2G46210.1	2.59725	0.00619949	Delta(8)-fatty-acid desaturase 2;SLD2;ortholog	DELTA(8)-FATTY-ACID DESATURASE 1-RELATED (PTHR19353:SF43)
AthFD_H	AT5G14000.1	2.5936	9.60258e-05	At5g14000;NAC084;ortholog	SUBFAMILY NOT NAMED (PTHR31989:SF68)
AthFD_H	AT3G10420.2	2.59275	6.2766e-06	Protein seedling plastid development 1;At3g10420;ortholog	PROTEIN SEEDLING PLASTID DEVELOPMENT 1 (PTHR20953:SF9)
AthFD_H	AT1G13520.1	2.58886	0.00140953	At1g13520;At1g13520;ortholog	SUBFAMILY NOT NAMED (PTHR31050:SF6)
AthFD_H	AT1G75450.1	2.58744	4.85132e-05	Cytokinin dehydrogenase 5;CKX5;ortholog	CYTOKININ DEHYDROGENASE 5 (PTHR13878:SF87)
AthFD_H	AT1G02205.2	2.5812	0.000821446	Protein ECERIFERUM 1;CER1;ortholog	PROTEIN CER1-LIKE 1-RELATED (PTHR11863:SF82)
AthFD_H	AT1G28660.1	2.5793	2.13506e-14	GDSL esterase/lipase At1g28660;At1g28660;ortholog	SUBFAMILY NOT NAMED (PTHR22835:SF369)
AthFD_H	AT3G63050.1	2.57813	4.069e-05	Uncharacterized protein;At3g63050;ortholog
AthFD_H	AT3G06420.1	2.57813	0.000220869	Autophagy-related protein 8h;ATG8H;ortholog	AUTOPHAGY-RELATED PROTEIN 8H-RELATED (PTHR10969:SF51)
AthFD_H	AT1G02205.1	2.57762	0.00336721	Protein ECERIFERUM 1;CER1;ortholog	PROTEIN CER1-LIKE 1-RELATED (PTHR11863:SF82)
AthFD_H	AT4G35070.1	2.57726	0.000342744	At4g35070;At4g35070;ortholog	SUBFAMILY NOT NAMED (PTHR42647:SF1)
AthFD_H	AT3G10420.1	2.57452	6.82288e-06	Protein seedling plastid development 1;At3g10420;ortholog	PROTEIN SEEDLING PLASTID DEVELOPMENT 1 (PTHR20953:SF9)
AthFD_H	AT4G37310.1	2.57367	1.46086e-07	Cytochrome P450, family 81, subfamily H, polypeptide 1;C7A10.50;ortholog	CYTOCHROME P450-RELATED (PTHR24298:SF268)
AthFD_H	AT3G50970.1	2.57241	3.5281e-06	Dehydrin Xero 2;XERO2;ortholog	DEHYDRIN COR47-RELATED (PTHR33346:SF5)
AthFD_H	AT5G18270.1	2.57185	0.000149588	NAC domain containing protein 87;ANAC087;ortholog	NAC DOMAIN CONTAINING PROTEIN 87 (PTHR31744:SF23)
AthFD_H	AT3G15990.1	2.57165	1.01236e-08	Probable sulfate transporter 3.4;SULTR3;4;ortholog	SULFATE TRANSPORTER 3.4-RELATED (PTHR11814:SF147)
AthFD_H	AT3G20270.2	2.56649	8.07001e-06	Putative BPI/LBP family protein At3g20270;At3g20270;ortholog	C06E8.5 (PTHR10504:SF107)
AthFD_H	AT1G54575.1	2.56648	3.32874e-06	At1g54575;At1g54575;ortholog
AthFD_H	AT5G18270.2	2.56223	0.000255259	NAC domain containing protein 87;ANAC087;ortholog	NAC DOMAIN CONTAINING PROTEIN 87 (PTHR31744:SF23)
AthFD_H	AT1G48500.2	2.56076	0.0084108	Protein TIFY 6A;TIFY6A;ortholog	PROTEIN TIFY 6A-RELATED (PTHR33077:SF27)
AthFD_H	AT5G52390.1	2.56043	5.97114e-06	PAR1 protein;At5g52390;ortholog	PAR1 PROTEIN (PTHR33649:SF5)
AthFD_H	AT3G54420.1	2.55862	9.55839e-08	At3g54420;T12E18_110;ortholog	CHITINASE-RELATED (PTHR22595:SF71)
AthFD_H	AT5G54840.2	2.55777	2.62879e-07	Monomeric G protein SGP1;sgp1;ortholog	RAS-RELATED PROTEIN RAB-36 (PTHR24073:SF692)
AthFD_H	AT3G45970.1	2.55684	9.57231e-07	Expansin-like A1;EXLA1;ortholog	EXPANSIN-LIKE A1-RELATED (PTHR31692:SF29)
AthFD_H	AT5G49120.1	2.55553	0.00595651	Gb;AAF17687.1;ortholog	F28K19.24-RELATED (PTHR33059:SF61)
AthFD_H	AT4G02940.1	2.55257	2.69881e-07	Oxidoreductase, 2OG-Fe(II) oxygenase family protein;T4I9.18;ortholog	OXIDOREDUCTASE, 2OG-FE(II) OXYGENASE FAMILY PROTEIN (PTHR31447:SF5)
AthFD_H	AT1G74310.1	2.55139	0.00018852	Chaperone protein ClpB1;CLPB1;ortholog	HEAT SHOCK PROTEIN 78, MITOCHONDRIAL (PTHR11638:SF127)
AthFD_H	AT3G44880.1	2.54845	4.31842e-06	Pheophorbide a oxygenase, chloroplastic;PAO;ortholog	PHEOPHORBIDE A OXYGENASE, CHLOROPLASTIC (PTHR21266:SF34)
AthFD_H	AT3G14850.1	2.54632	0.0011348	Protein trichome birefringence-like 41;TBL41;ortholog	PROTEIN TRICHOME BIREFRINGENCE-LIKE 41 (PTHR32285:SF102)
AthFD_H	AT5G46240.1	2.54614	7.78011e-06	Potassium channel KAT1;KAT1;ortholog	POTASSIUM CHANNEL KAT1-RELATED (PTHR10217:SF588)
AthFD_H	AT2G39710.1	2.54371	1.64899e-11	Cysteine-rich peptide family protein;At2g39710;ortholog	CYSTEINE-RICH PEPTIDE FAMILY PROTEIN (PTHR13683:SF477)
AthFD_H	AT1G79450.2	2.53653	0.000529626	ALA-interacting subunit 5;ALIS5;ortholog	CHAT-1, ISOFORM A (PTHR10926:SF34)
AthFD_H	AT3G60670.1	2.53535	0.00097444	At3g60670;T4C21_80;ortholog	SUBFAMILY NOT NAMED (PTHR31065:SF27)
AthFD_H	AT4G19230.2	2.53419	0.000402791	Abscisic acid 8'-hydroxylase 1;CYP707A1;ortholog	ABSCISIC ACID 8'-HYDROXYLASE 1-RELATED (PTHR24286:SF142)
AthFD_H	AT4G19230.1	2.53066	0.000469421	Abscisic acid 8'-hydroxylase 1;CYP707A1;ortholog	ABSCISIC ACID 8'-HYDROXYLASE 1-RELATED (PTHR24286:SF142)
AthFD_H	AT5G13800.1	2.53054	1.02959e-05	Pheophytinase, chloroplastic;PPH;ortholog	PHEOPHYTINASE, CHLOROPLASTIC (PTHR10992:SF957)
AthFD_H	AT5G13800.2	2.53054	1.02959e-05	Pheophytinase, chloroplastic;PPH;ortholog	PHEOPHYTINASE, CHLOROPLASTIC (PTHR10992:SF957)
AthFD_H	AT3G28100.1	2.5293	1.27765e-05	WAT1-related protein At3g28100;At3g28100;ortholog	SUBFAMILY NOT NAMED (PTHR31218:SF74)
AthFD_H	AT4G39800.1	2.52167	3.59649e-09	Inositol-3-phosphate synthase isozyme 1;IPS1;ortholog	INOSITOL-3-PHOSPHATE SYNTHASE 1 (PTHR11510:SF11)
AthFD_H	AT3G51430.2	2.51921	2.18777e-07	Protein STRICTOSIDINE SYNTHASE-LIKE 5;SSL5;ortholog	FI18644P1-RELATED (PTHR10426:SF40)
AthFD_H	AT1G55280.1	2.51846	3.0563e-05	At1g55280;At1g55280;ortholog	SUBFAMILY NOT NAMED (PTHR36330:SF2)
AthFD_H	AT4G20000.1	2.51827	0.00140781	At4g20000;At4g20000;ortholog	SUBFAMILY NOT NAMED (PTHR33179:SF12)
AthFD_H	AT3G51430.1	2.51674	1.77227e-07	Protein STRICTOSIDINE SYNTHASE-LIKE 5;SSL5;ortholog	FI18644P1-RELATED (PTHR10426:SF40)
AthFD_H	AT4G01430.2	2.51325	0.000158013	WAT1-related protein At4g01430;At4g01430;ortholog	SUBFAMILY NOT NAMED (PTHR31218:SF86)
AthFD_H	AT5G47590.1	2.51079	4.08989e-08	Heat shock protein HSP20/alpha crystallin family protein;At5g47590;ortholog
AthFD_H	AT2G17300.1	2.51057	0.00668623	At2g17300;At2g17300;ortholog	SUBFAMILY NOT NAMED (PTHR35714:SF3)
AthFD_H	AT4G35560.2	2.50865	3.92992e-05	DUO1-activated WD40 1;At4g35560;ortholog	DUO1-ACTIVATED WD40 1 (PTHR10241:SF40)
AthFD_H	AT4G35560.1	2.50714	4.31587e-05	DUO1-activated WD40 1;At4g35560;ortholog	DUO1-ACTIVATED WD40 1 (PTHR10241:SF40)
AthFD_H	AT1G15670.1	2.4967	6.77524e-06	F-box/kelch-repeat protein At1g15670;At1g15670;ortholog	SUBFAMILY NOT NAMED (PTHR24413:SF179)
AthFD_H	AT2G34080.1	2.49636	0.000671402	Cysteine proteinase;At2g34080;ortholog	CYSTEINE PROTEASE-LIKE PROTEIN-RELATED (PTHR12411:SF506)
AthFD_H	AT4G32770.1	2.49207	4.89947e-07	Tocopherol cyclase, chloroplastic;VTE1;ortholog	TOCOPHEROL CYCLASE, CHLOROPLASTIC (PTHR35309:SF3)
AthFD_H	AT1G26730.1	2.48609	0.00280892	Phosphate transporter PHO1 homolog 7;PHO1-H7;ortholog	PHOSPHATE TRANSPORTER PHO1 HOMOLOG 2-RELATED (PTHR10783:SF63)
AthFD_H	AT2G05540.1	2.48397	0.000189385	At2g05540/T20G20.11;At2g05540;ortholog	SUBFAMILY NOT NAMED (PTHR33980:SF3)
AthFD_H	AT4G34710.1	2.48299	1.64016e-08	Arginine decarboxylase 2;SPE2;ortholog	ARGININE DECARBOXYLASE 1-RELATED (PTHR43295:SF1)
AthFD_H	AT4G34710.2	2.48299	1.64016e-08	Arginine decarboxylase 2;SPE2;ortholog	ARGININE DECARBOXYLASE 1-RELATED (PTHR43295:SF1)
AthFD_H	AT3G56620.1	2.48067	0.000315828	WAT1-related protein At3g56620;At3g56620;ortholog	SUBFAMILY NOT NAMED (PTHR31218:SF105)
AthFD_H	AT1G48320.1	2.47928	1.99951e-05	1,4-dihydroxy-2-naphthoyl-CoA thioesterase 1;DHNAT1;ortholog	1,4-DIHYDROXY-2-NAPHTHOYL-COA THIOESTERASE 1-RELATED (PTHR43240:SF5)
AthFD_H	AT2G38250.1	2.47644	0.00336853	Trihelix transcription factor GT-3b;GT-3B;ortholog	TRIHELIX TRANSCRIPTION FACTOR GT-3A-RELATED (PTHR10032:SF234)
AthFD_H	AT3G51960.2	2.47522	6.06216e-05	Basic leucine zipper 24;BZIP24;ortholog	CCAAT/ENHANCER-BINDING PROTEIN GAMMA (PTHR23334:SF35)
AthFD_H	AT5G50100.1	2.47474	1.11907e-09	Uncharacterized protein At5g50100, mitochondrial;At5g50100;ortholog	SUBFAMILY NOT NAMED (PTHR34290:SF3)
AthFD_H	AT2G32150.1	2.47113	2.85186e-06	At2g32150/F22D22.10;At2g32150;ortholog	SUBFAMILY NOT NAMED (PTHR12725:SF91)
AthFD_H	AT4G28330.1	2.45773	0.0095252	At4g28330;At4g28330;ortholog	SUBFAMILY NOT NAMED (PTHR34656:SF3)
AthFD_H	AT1G56010.1	2.45408	0.000124735	NAC domain-containing protein 21/22;NAC021;ortholog	NAC DOMAIN-CONTAINING PROTEIN 21/22-RELATED (PTHR31744:SF25)
AthFD_H	AT2G36800.1	2.45104	1.17605e-10	UDP-glycosyltransferase 73C5;UGT73C5;ortholog	UDP-GLYCOSYLTRANSFERASE 73C1-RELATED (PTHR11926:SF576)
AthFD_H	AT4G32070.1	2.44682	2.89218e-05	Octicosapeptide/Phox/Bem1p and tetratricopeptide repeat domain-containing protein;F10N7.120;ortholog	CARBOXYLATE CLAMP-TETRATRICOPEPTIDE REPEAT PROTEIN-RELATED (PTHR22904:SF423)
AthFD_H	AT3G27380.1	2.4458	0.000111353	Succinate dehydrogenase [ubiquinone] iron-sulfur subunit 1, mitochondrial;SDH2-1;ortholog	SUCCINATE DEHYDROGENASE [UBIQUINONE] IRON-SULFUR SUBUNIT, MITOCHONDRIAL (PTHR11921:SF31)
AthFD_H	AT3G27380.2	2.4458	0.000111353	Succinate dehydrogenase [ubiquinone] iron-sulfur subunit 1, mitochondrial;SDH2-1;ortholog	SUCCINATE DEHYDROGENASE [UBIQUINONE] IRON-SULFUR SUBUNIT, MITOCHONDRIAL (PTHR11921:SF31)
AthFD_H	AT1G47128.1	2.44558	8.12838e-05	Cysteine proteinase RD21a;RD21A;ortholog	CYSTEINE PROTEASE COMPONENT OF PROTEASE-INHIBITOR COMPLEX-RELATED (PTHR12411:SF441)
AthFD_H	AT5G41800.1	2.44253	1.16669e-05	Probable GABA transporter 2;At5g41800;ortholog	GABA TRANSPORTER 2-RELATED (PTHR22950:SF381)
AthFD_H	AT2G46830.2	2.43648	1.59429e-10	Protein CCA1;CCA1;ortholog	PROTEIN CCA1-RELATED (PTHR12802:SF65)
AthFD_H	AT2G28500.1	2.43532	0.00609484	LOB domain-containing protein 11;LBD11;ortholog	LOB DOMAIN-CONTAINING PROTEIN 1-RELATED (PTHR31301:SF55)
AthFD_H	AT2G25260.1	2.43507	0.004923	At2g25260;At2g25260;ortholog	SUBFAMILY NOT NAMED (PTHR31485:SF10)
AthFD_H	AT1G09180.1	2.43388	0.000104471	Putative GTP-binding protein, SAR1B;T12M4.12;ortholog	GTP-BINDING PROTEIN SAR1B-RELATED (PTHR11711:SF229)
AthFD_H	AT5G51600.1	2.43028	5.90611e-07	65-kDa microtubule-associated protein 3;MAP65-3;ortholog	65-KDA MICROTUBULE-ASSOCIATED PROTEIN 3-RELATED (PTHR19321:SF27)
AthFD_H	AT1G56010.2	2.4279	0.000131021	NAC domain-containing protein 21/22;NAC021;ortholog	NAC DOMAIN-CONTAINING PROTEIN 21/22-RELATED (PTHR31744:SF25)
AthFD_H	AT1G55265.1	2.42708	3.59435e-05	At1g55265;At1g55265;ortholog	SUBFAMILY NOT NAMED (PTHR31676:SF59)
AthFD_H	AT1G34040.1	2.42674	0.000249937	Tryptophan aminotransferase-related protein 3;TAR3;ortholog	TRYPTOPHAN AMINOTRANSFERASE-RELATED PROTEIN 3-RELATED (PTHR43795:SF21)
AthFD_H	AT5G47860.1	2.4237	1.87555e-06	AT5g47860/MCA23_20;At5g47860;ortholog	SUBFAMILY NOT NAMED (PTHR34127:SF3)
AthFD_H	AT4G01430.1	2.41516	0.00014667	WAT1-related protein At4g01430;At4g01430;ortholog	SUBFAMILY NOT NAMED (PTHR31218:SF86)
AthFD_H	AT3G23240.1	2.41351	3.14396e-06	Ethylene-responsive transcription factor 1B;ERF1B;ortholog	ETHYLENE-RESPONSIVE TRANSCRIPTION FACTOR 13-RELATED (PTHR31190:SF44)
AthFD_H	AT2G46830.1	2.40962	1.44134e-10	Protein CCA1;CCA1;ortholog	PROTEIN CCA1-RELATED (PTHR12802:SF65)
AthFD_H	AT2G30750.1	2.40722	1.6103e-07	Cytochrome P450 71A12;CYP71A12;ortholog	CYTOCHROME P450 71A12-RELATED (PTHR24298:SF266)
AthFD_H	AT3G56790.1	2.40593	0.00657997	Putative uncharacterized protein T8M16_120;T8M16_120;ortholog	U4/U6 SMALL NUCLEAR RIBONUCLEOPROTEIN PRP3 (PTHR14212:SF1)
AthFD_H	AT3G51960.1	2.40232	0.000143826	Basic leucine zipper 24;BZIP24;ortholog	CCAAT/ENHANCER-BINDING PROTEIN GAMMA (PTHR23334:SF35)
AthFD_H	AT5G62580.1	2.39926	0.000592258	At5g62580;At5g62580;ortholog	SUBFAMILY NOT NAMED (PTHR31355:SF11)
AthFD_H	AT5G10300.1	2.39869	1.59891e-08	Alpha-hydroxynitrile lyase;HNL;ortholog	ALPHA-HYDROXYNITRILE LYASE-RELATED (PTHR10992:SF940)
AthFD_H	AT3G55430.1	2.3952	6.59467e-07	Beta-1, 3-glucanase-like protein;T22E16.90;ortholog	BETA-1, 3-GLUCANASE-LIKE PROTEIN-RELATED (PTHR32227:SF182)
AthFD_H	AT5G55490.1	2.39476	0.0057877	Protein GAMETE EXPRESSED 1;GEX1;ortholog	PROTEIN GAMETE EXPRESSED 1 (PTHR33538:SF4)
AthFD_H	AT1G34060.1	2.39469	9.97266e-07	Tryptophan aminotransferase-related protein 4;TAR4;ortholog	TRYPTOPHAN AMINOTRANSFERASE-RELATED PROTEIN 3-RELATED (PTHR43795:SF21)
AthFD_H	AT1G59670.1	2.39459	8.58437e-06	Glutathione S-transferase U15;GSTU15;ortholog	GLUTATHIONE S-TRANSFERASE U11-RELATED (PTHR11260:SF362)
AthFD_H	AT3G14810.2	2.39433	3.16129e-07	Mechanosensitive ion channel protein 5;MSL5;ortholog	MECHANOSENSITIVE ION CHANNEL PROTEIN 4-RELATED (PTHR31618:SF9)
AthFD_H	AT5G20940.1	2.39384	0.000104471	Beta-glucosidase-like protein;At5g20940;ortholog	BETA-D-GLUCAN EXOHYDROLASE-LIKE PROTEIN-RELATED (PTHR30620:SF62)
AthFD_H	AT1G63840.1	2.39076	1.77838e-10	At1g63840/T12P18_14;T12P18.14;ortholog	BRH1 RING FINGER PROTEIN-RELATED (PTHR14155:SF192)
AthFD_H	AT5G07680.1	2.38998	7.89081e-07	At5g07680;NAC080;ortholog	NAC DOMAIN-CONTAINING PROTEIN 100-RELATED (PTHR31744:SF39)
AthFD_H	AT2G16740.1	2.38741	1.30903e-07	Ubiquitin-conjugating enzyme E2 29;UBC29;ortholog	SUMO-CONJUGATING ENZYME UBC9-RELATED (PTHR24068:SF106)
AthFD_H	AT3G26910.1	2.38679	8.25935e-06	AT3G26910 protein;At3g26910;ortholog	SUBFAMILY NOT NAMED (PTHR34119:SF6)
AthFD_H	AT1G29860.1	2.38622	0.00174714	Probable WRKY transcription factor 71;WRKY71;ortholog	WRKY TRANSCRIPTION FACTOR 23-RELATED (PTHR31221:SF48)
AthFD_H	AT5G11210.1	2.3817	0.000533777	Glutamate receptor 2.5;GLR2.5;ortholog	GLUTAMATE RECEPTOR 2.1-RELATED (PTHR18966:SF317)
AthFD_H	AT3G25590.1	2.38162	0.000407263	At3g25590;At3g25590;ortholog	SUBFAMILY NOT NAMED (PTHR34197:SF4)
AthFD_H	AT3G26910.2	2.38047	8.98215e-06	AT3G26910 protein;At3g26910;ortholog	SUBFAMILY NOT NAMED (PTHR34119:SF6)
AthFD_H	AT2G31945.1	2.37894	0.00197659	At2g31940/F20M17.2;At2g31945;ortholog	SUBFAMILY NOT NAMED (PTHR34268:SF4)
AthFD_H	AT2G27150.1	2.37882	9.43609e-06	Abscisic-aldehyde oxidase;AAO3;ortholog	ABSCISIC-ALDEHYDE OXIDASE-RELATED (PTHR11908:SF113)
AthFD_H	AT2G27150.2	2.37882	9.43609e-06	Abscisic-aldehyde oxidase;AAO3;ortholog	ABSCISIC-ALDEHYDE OXIDASE-RELATED (PTHR11908:SF113)
AthFD_H	AT1G80300.1	2.37685	1.09652e-07	ADP,ATP carrier protein 1, chloroplastic;AATP1;ortholog	ADP,ATP CARRIER PROTEIN 1, CHLOROPLASTIC-RELATED (PTHR31187:SF5)
AthFD_H	AT5G07680.2	2.37682	1.54896e-06	At5g07680;NAC080;ortholog	NAC DOMAIN-CONTAINING PROTEIN 100-RELATED (PTHR31744:SF39)
AthFD_H	AT4G37980.1	2.36794	1.92287e-13	Cinnamyl alcohol dehydrogenase 7;CAD7;ortholog	DEATH RESISTOR ADH DOMAIN CONTAINING TARGET, ISOFORM C (PTHR42683:SF4)
AthFD_H	AT3G49160.1	2.36721	0.000269138	Plastidial pyruvate kinase 4, chloroplastic;PKP4;ortholog	PLASTIDIAL PYRUVATE KINASE 4, CHLOROPLASTIC (PTHR11817:SF53)
AthFD_H	AT3G11600.1	2.36656	0.00492133	Putative uncharacterized protein At3g11600;T19F11.1;ortholog	GB|AAF02129.1 (PTHR33177:SF18)
AthFD_H	AT2G05910.1	2.36499	0.0059034	Protein LURP-one-related 6;At2g05910;ortholog	PROTEIN LURP-ONE-RELATED 16-RELATED (PTHR31087:SF36)
AthFD_H	AT5G67245.1	2.36443	0.00128159	At5g67245;At5g67245;ortholog
AthFD_H	AT4G01610.2	2.35856	9.12391e-05	Cathepsin B-like cysteine protease;T15B16.17a:T15B16.17b;ortholog	CATHEPSIN B (PTHR12411:SF484)
AthFD_H	AT4G35070.2	2.35476	0.00198385	At4g35070;At4g35070;ortholog	SUBFAMILY NOT NAMED (PTHR42647:SF1)
AthFD_H	AT3G63280.1	2.35297	0.000238882	Serine/threonine-protein kinase Nek4;NEK4;ortholog	SERINE/THREONINE-PROTEIN KINASE NEK1-RELATED (PTHR43671:SF6)
AthFD_H	AT3G63280.2	2.35297	0.000238882	Serine/threonine-protein kinase Nek4;NEK4;ortholog	SERINE/THREONINE-PROTEIN KINASE NEK1-RELATED (PTHR43671:SF6)
AthFD_H	AT4G01610.1	2.35288	9.4972e-05	Cathepsin B-like cysteine protease;T15B16.17a:T15B16.17b;ortholog	CATHEPSIN B (PTHR12411:SF484)
AthFD_H	AT1G07430.1	2.34946	6.80778e-06	Protein phosphatase 2C 3;AIP1;ortholog	PROTEIN PHOSPHATASE 2C 3-RELATED (PTHR13832:SF395)
AthFD_H	AT3G26290.1	2.3465	1.50929e-12	Cytochrome P450 71B26;CYP71B26;ortholog	BIFUNCTIONAL DIHYDROCAMALEXATE SYNTHASE/CAMALEXIN SYNTHASE-RELATED (PTHR24298:SF288)
AthFD_H	AT4G04750.1	2.342	0.000639294	Sugar transporter ERD6-like 14;At4g04750;ortholog	SUGAR TRANSPORTER ERD6-RELATED (PTHR23500:SF280)
AthFD_H	AT5G67140.1	2.34161	1.54896e-06	F-box protein At5g67140;At5g67140;ortholog
AthFD_H	AT2G46640.2	2.34146	0.00101403	Uncharacterized protein;At2g46640;ortholog	SUBFAMILY NOT NAMED (PTHR38366:SF2)
AthFD_H	AT5G47560.1	2.33711	1.36789e-07	Tonoplast dicarboxylate transporter;TDT;ortholog	SODIUM-DEPENDENT LOW-AFFINITY DICARBOXYLATE TRANSPORTER 1 (PTHR10283:SF113)
AthFD_H	AT3G63010.1	2.33391	2.06226e-06	Gibberellin receptor GID1B;GID1B;ortholog	GIBBERELLIN RECEPTOR GID1B (PTHR23024:SF295)
AthFD_H	AT3G12520.1	2.33254	0.00146318	Probable sulfate transporter 4.2;SULTR4;2;ortholog	EPIDERMAL STRIPES AND PATCHES, ISOFORM A (PTHR11814:SF175)
AthFD_H	AT2G46640.1	2.33117	0.00111689	Uncharacterized protein;At2g46640;ortholog	SUBFAMILY NOT NAMED (PTHR38366:SF2)
AthFD_H	AT4G27410.2	2.33025	1.42333e-05	NAC domain-containing protein 72;NAC072;ortholog	NAC DOMAIN-CONTAINING PROTEIN 72 (PTHR31719:SF77)
AthFD_H	AT4G27435.1	2.33016	9.77136e-07	At4g27438;At4g27435;ortholog	SUBFAMILY NOT NAMED (PTHR31769:SF23)
AthFD_H	AT5G58320.1	2.32975	6.06915e-05	Protein NETWORKED 4A;NET4A;ortholog	GB|AAF19561.1-RELATED (PTHR32258:SF11)
AthFD_H	AT1G77450.1	2.32752	6.67865e-10	GRAB1-like protein;T5M16.4;ortholog	GRAB1-LIKE PROTEIN-RELATED (PTHR31719:SF48)
AthFD_H	AT5G58320.2	2.32619	4.75075e-05	Protein NETWORKED 4A;NET4A;ortholog	GB|AAF19561.1-RELATED (PTHR32258:SF11)
AthFD_H	AT3G14810.1	2.32613	1.01387e-06	Mechanosensitive ion channel protein 5;MSL5;ortholog	MECHANOSENSITIVE ION CHANNEL PROTEIN 4-RELATED (PTHR31618:SF9)
AthFD_H	AT1G55920.1	2.3258	7.12082e-10	Serine acetyltransferase 1, chloroplastic;SAT1;ortholog	SERINE ACETYLTRANSFERASE 1, CHLOROPLASTIC-RELATED (PTHR42811:SF4)
AthFD_H	AT4G37980.2	2.32571	9.79609e-13	Cinnamyl alcohol dehydrogenase 7;CAD7;ortholog	DEATH RESISTOR ADH DOMAIN CONTAINING TARGET, ISOFORM C (PTHR42683:SF4)
AthFD_H	AT3G07700.1	2.32554	6.83292e-05	ABC1 kinase;At3g07700;ortholog	ABC1 KINASE (PTHR10566:SF102)
AthFD_H	AT3G07700.2	2.32554	6.83292e-05	ABC1 kinase;At3g07700;ortholog	ABC1 KINASE (PTHR10566:SF102)
AthFD_H	AT4G30190.2	2.32399	3.03695e-05	ATPase 2, plasma membrane-type;AHA2;ortholog	ATPASE 1, PLASMA MEMBRANE-TYPE-RELATED (PTHR42861:SF14)
AthFD_H	AT4G27410.3	2.32198	1.73537e-05	NAC domain-containing protein 72;NAC072;ortholog	NAC DOMAIN-CONTAINING PROTEIN 72 (PTHR31719:SF77)
AthFD_H	AT5G58320.3	2.32059	7.33577e-05	Protein NETWORKED 4A;NET4A;ortholog	GB|AAF19561.1-RELATED (PTHR32258:SF11)
AthFD_H	AT3G07700.3	2.31911	7.19694e-05	ABC1 kinase;At3g07700;ortholog	ABC1 KINASE (PTHR10566:SF102)
AthFD_H	AT4G30190.1	2.31817	3.1592e-05	ATPase 2, plasma membrane-type;AHA2;ortholog	ATPASE 1, PLASMA MEMBRANE-TYPE-RELATED (PTHR42861:SF14)
AthFD_H	AT1G54130.1	2.31637	9.4972e-05	Probable GTP diphosphokinase RSH3, chloroplastic;RSH3;ortholog	GUANOSINE-3',5'-BIS(DIPHOSPHATE) 3'-PYROPHOSPHOHYDROLASE MESH1 (PTHR21262:SF20)
AthFD_H	AT3G12520.2	2.31569	0.00165427	Probable sulfate transporter 4.2;SULTR4;2;ortholog	EPIDERMAL STRIPES AND PATCHES, ISOFORM A (PTHR11814:SF175)
AthFD_H	AT4G37010.2	2.31523	0.00617967	At4g37010;C7A10.710;ortholog	SUBFAMILY NOT NAMED (PTHR11618:SF32)
AthFD_H	AT5G24870.1	2.31369	4.13477e-06	At5g24870;At5g24870;ortholog	SUBFAMILY NOT NAMED (PTHR22937:SF91)
AthFD_H	AT5G24870.2	2.31369	4.13477e-06	At5g24870;At5g24870;ortholog	SUBFAMILY NOT NAMED (PTHR22937:SF91)
AthFD_H	AT4G37010.1	2.30559	0.00681004	At4g37010;C7A10.710;ortholog	SUBFAMILY NOT NAMED (PTHR11618:SF32)
AthFD_H	AT4G27410.1	2.30104	2.80944e-05	NAC domain-containing protein 72;NAC072;ortholog	NAC DOMAIN-CONTAINING PROTEIN 72 (PTHR31719:SF77)
AthFD_H	AT2G26830.1	2.30093	0.000110924	Probable ethanolamine kinase;EMB1187;ortholog	CKA-1, ISOFORM A (PTHR22603:SF49)
AthFD_H	AT2G46030.1	2.29735	8.44105e-05	Ubiquitin-conjugating enzyme E2 6;UBC6;ortholog	UBIQUITIN-CONJUGATING ENZYME E2 H (PTHR24067:SF215)
AthFD_H	AT5G49200.1	2.2957	0.00993565	Zinc finger CCCH domain-containing protein 62;ZFWD4;ortholog	ZINC FINGER CCCH DOMAIN-CONTAINING PROTEIN 59-RELATED (PTHR22844:SF320)
AthFD_H	AT2G38640.1	2.29413	5.12326e-12	Protein LURP-one-related 8;At2g38640;ortholog	PROTEIN LURP-ONE-RELATED 8 (PTHR31087:SF31)
AthFD_H	AT5G15830.1	2.2934	0.00673674	At5g15830;F14F8_210;ortholog	BZIP PROTEIN (ATBZIP48)-RELATED (PTHR22952:SF291)
AthFD_H	AT4G13250.1	2.29247	0.000189385	Probable chlorophyll(ide) b reductase NYC1, chloroplastic;NYC1;ortholog	STEROL CARRIER PROTEIN 2 (PTHR24314:SF18)
AthFD_H	AT5G47650.1	2.29212	2.97057e-06	Nudix hydrolase 2;NUDT2;ortholog	NUDIX HYDROLASE 2 (PTHR13994:SF17)
AthFD_H	AT4G13190.1	2.2911	0.00593172	Protein kinase family protein;At4g13190;ortholog	PROTEIN KINASE FAMILY PROTEIN-RELATED (PTHR27001:SF390)
AthFD_H	AT1G04570.1	2.28989	1.17154e-09	Probable folate-biopterin transporter 8, chloroplastic;At1g04570;ortholog	FOLATE-BIOPTERIN TRANSPORTER 8, CHLOROPLASTIC-RELATED (PTHR31585:SF30)
AthFD_H	AT4G20460.1	2.2867	0.00133868	Probable UDP-arabinose 4-epimerase 3;At4g20460;ortholog	UDP-ARABINOSE 4-EPIMERASE 3-RELATED (PTHR43349:SF9)
AthFD_H	AT2G46640.3	2.28246	0.00158379	Uncharacterized protein;At2g46640;ortholog	SUBFAMILY NOT NAMED (PTHR38366:SF2)
AthFD_H	AT4G13250.2	2.28211	0.000201537	Probable chlorophyll(ide) b reductase NYC1, chloroplastic;NYC1;ortholog	STEROL CARRIER PROTEIN 2 (PTHR24314:SF18)
AthFD_H	AT1G62660.1	2.28162	0.000279056	Acid beta-fructofuranosidase 3, vacuolar;BFRUCT3;ortholog	ACID BETA-FRUCTOFURANOSIDASE 3, VACUOLAR-RELATED (PTHR31953:SF21)
AthFD_H	AT4G37530.2	2.28067	0.000486429	Peroxidase 51;PER51;ortholog	PEROXIDASE 35-RELATED (PTHR31517:SF17)
AthFD_H	AT4G17840.1	2.27851	1.1151e-06	At4g17840;At4g17840;ortholog	SUBFAMILY NOT NAMED (PTHR36736:SF2)
AthFD_H	AT2G19880.2	2.2765	0.000314487	AT2G19880.2;At2g19880;ortholog	CERAMIDE GLUCOSYLTRANSFERASE (PTHR12726:SF3)
AthFD_H	AT5G25110.1	2.27543	2.0465e-07	CBL-interacting serine/threonine-protein kinase 25;CIPK25;ortholog	SERINE/THREONINE-PROTEIN KINASE GRP (PTHR24347:SF268)
AthFD_H	AT3G19380.1	2.27424	9.25227e-09	U-box domain-containing protein 25;PUB25;ortholog	U-BOX DOMAIN-CONTAINING PROTEIN 25-RELATED (PTHR22849:SF56)
AthFD_H	AT1G17480.1	2.27286	0.000287777	At1g17480;IQD7;ortholog	SUBFAMILY NOT NAMED (PTHR32295:SF45)
AthFD_H	AT4G10500.1	2.27163	5.97614e-07	At4g10500;F3H7.16;ortholog	F3H7.17 PROTEIN (PTHR10209:SF277)
AthFD_H	AT1G69410.1	2.27064	3.83846e-07	Eukaryotic translation initiation factor 5A-3;ELF5A-3;ortholog	EUKARYOTIC TRANSLATION INITIATION FACTOR 5A-1-RELATED (PTHR11673:SF21)
AthFD_H	AT2G40820.1	2.26976	0.00179941	Stomatal closure-related actin-binding protein 2;SCAB2;ortholog	STOMATAL CLOSURE-RELATED ACTIN-BINDING PROTEIN 2-RELATED (PTHR31172:SF6)
AthFD_H	AT5G51070.1	2.26487	9.33432e-05	Chaperone protein ClpD, chloroplastic;CLPD;ortholog	CHAPERONE PROTEIN CLPD, CHLOROPLASTIC (PTHR43572:SF11)
AthFD_H	AT5G53486.1	2.26271	0.00503148	Uncharacterized protein;At5g53486;ortholog	SUBFAMILY NOT NAMED (PTHR34467:SF4)
AthFD_H	AT1G23010.1	2.26218	0.000133292	Multicopper oxidase LPR1;LPR1;ortholog	MULTICOPPER OXIDASE LPR1-RELATED (PTHR11709:SF198)
AthFD_H	AT5G03495.1	2.26039	2.30792e-05	AT4G04500|CRK37|cysteine-rich RLK (RECEPTOR-like protein kinase) 37|T26N6.11|T26N6_11
AthFD_H	AT5G39090.1	2.25924	1.17688e-05	Acyltransferase-like protein;At5g39090;ortholog	ACYLTRANSFERASE-LIKE PROTEIN-RELATED (PTHR31625:SF22)
AthFD_H	AT5G14640.1	2.25786	1.32474e-05	Shaggy-related protein kinase epsilon;ASK5;ortholog	PROTEIN KINASE SHAGGY-RELATED (PTHR24057:SF22)
AthFD_H	AT1G14330.1	2.25754	1.68428e-06	At1g14330/F14L17_7;F14L17.10;ortholog	F-BOX/KELCH-REPEAT PROTEIN SKIP11 (PTHR24413:SF173)
AthFD_H	AT3G54390.1	2.25564	2.11554e-05	At3g54390;T12E18_80;ortholog	SUBFAMILY NOT NAMED (PTHR31307:SF26)
AthFD_H	AT2G19880.1	2.25219	0.00040394	AT2G19880.2;At2g19880;ortholog	CERAMIDE GLUCOSYLTRANSFERASE (PTHR12726:SF3)
AthFD_H	AT4G05110.1	2.24743	0.000101936	Equilibrative nucleotide transporter 6;ENT6;ortholog	EQUILIBRATIVE NUCLEOTIDE TRANSPORTER 2-RELATED (PTHR10332:SF56)
AthFD_H	AT5G01520.1	2.24624	0.000483163	C3HC4 type RING finger protein;F7A7_40;ortholog	C3HC4 TYPE RING FINGER PROTEIN (PTHR15315:SF38)
AthFD_H	AT1G26920.1	2.2459	1.57618e-05	Putative uncharacterized protein At1g26920;T2P11.11;ortholog
AthFD_H	AT5G53120.1	2.24507	2.51052e-05	Spermine synthase;SPMS;ortholog	SPERMINE SYNTHASE (PTHR11558:SF40)
AthFD_H	AT5G53120.2	2.24507	2.51052e-05	Spermine synthase;SPMS;ortholog	SPERMINE SYNTHASE (PTHR11558:SF40)
AthFD_H	AT5G53120.3	2.24507	2.51052e-05	Spermine synthase;SPMS;ortholog	SPERMINE SYNTHASE (PTHR11558:SF40)
AthFD_H	AT5G53120.4	2.24507	2.51052e-05	Spermine synthase;SPMS;ortholog	SPERMINE SYNTHASE (PTHR11558:SF40)
AthFD_H	AT5G53120.5	2.24507	2.51052e-05	Spermine synthase;SPMS;ortholog	SPERMINE SYNTHASE (PTHR11558:SF40)
AthFD_H	AT5G42720.1	2.24492	0.000118053	Glycosyl hydrolase family 17 protein;At5g42720;ortholog	GLYCOSYL HYDROLASE FAMILY 17 PROTEIN (PTHR32227:SF145)
AthFD_H	AT5G45900.1	2.2427	1.71087e-05	Ubiquitin-like modifier-activating enzyme atg7;ATG7;ortholog	UBIQUITIN-LIKE MODIFIER-ACTIVATING ENZYME ATG7 (PTHR10953:SF171)
AthFD_H	AT5G01520.2	2.24241	0.000475587	C3HC4 type RING finger protein;F7A7_40;ortholog	C3HC4 TYPE RING FINGER PROTEIN (PTHR15315:SF38)
AthFD_H	AT5G46460.1	2.24194	0.000195714	Pentatricopeptide repeat-containing protein At5g46460, mitochondrial;PCMP-H49;ortholog	SUBFAMILY NOT NAMED (PTHR24015:SF943)
AthFD_H	AT1G22400.1	2.2363	8.64214e-05	UDP-glycosyltransferase 85A1;UGT85A1;ortholog	UDP-GLYCOSYLTRANSFERASE 85A1-RELATED (PTHR11926:SF513)
AthFD_H	AT3G01470.1	2.23374	7.54443e-07	Homeobox-leucine zipper protein HAT5;HAT5;ortholog	HOMEOBOX-LEUCINE ZIPPER PROTEIN ATHB-54-RELATED (PTHR24326:SF436)
AthFD_H	AT1G55960.1	2.23363	0.000115358	Putative membrane related protein CP5;At1g55960;ortholog	MEMBRANE RELATED PROTEIN CP5-RELATED (PTHR19308:SF19)
AthFD_H	AT3G03270.2	2.23185	6.06101e-05	AT3G03270 protein;At3g03270;ortholog	SUBFAMILY NOT NAMED (PTHR31964:SF69)
AthFD_H	AT1G01060.5	2.2314	9.38695e-06	Protein LHY;LHY;ortholog	PROTEIN CCA1-RELATED (PTHR12802:SF65)
AthFD_H	AT5G23750.1	2.23068	4.85921e-06	Putative uncharacterized protein At5g23750;MRO11.3;ortholog	REMORIN FAMILY PROTEIN-RELATED (PTHR31775:SF9)
AthFD_H	AT1G73750.1	2.23034	0.000850259	At1g73750/F25P22_17;At1g73750;ortholog	SUBFAMILY NOT NAMED (PTHR11005:SF46)
AthFD_H	AT4G10040.1	2.22953	6.47511e-05	Cytochrome c-2;CYTC-2;ortholog	CYTOCHROME C-2 (PTHR11961:SF17)
AthFD_H	AT2G35060.1	2.22946	4.19381e-07	Potassium transporter 11;POT11;ortholog	POTASSIUM TRANSPORTER 10-RELATED (PTHR30540:SF39)
AthFD_H	AT1G14530.1	2.2291	0.000168318	Protein TOM THREE HOMOLOG 1;THH1;ortholog	PROTEIN TOM THREE HOMOLOG 1-RELATED (PTHR31142:SF18)
AthFD_H	AT1G14530.2	2.2291	0.000168318	Protein TOM THREE HOMOLOG 1;THH1;ortholog	PROTEIN TOM THREE HOMOLOG 1-RELATED (PTHR31142:SF18)
AthFD_H	AT5G20810.2	2.22506	0.00850683	SAUR-like auxin-responsive protein;At5g20810;ortholog	AUXIN-RESPONSIVE PROTEIN-LIKE PROTEIN-RELATED (PTHR31374:SF86)
AthFD_H	AT2G35060.2	2.2222	5.87041e-07	Potassium transporter 11;POT11;ortholog	POTASSIUM TRANSPORTER 10-RELATED (PTHR30540:SF39)
AthFD_H	AT4G15550.1	2.21858	5.76449e-09	UDP-glycosyltransferase 75D1;UGT75D1;ortholog	UDP-GLYCOSYLTRANSFERASE 75B1-RELATED (PTHR11926:SF605)
AthFD_H	AT4G15430.1	2.21403	0.000572685	CSC1-like protein At4g15430;At4g15430;ortholog	CALCIUM PERMEABLE STRESS-GATED CATION CHANNEL 1 (PTHR13018:SF67)
AthFD_H	AT3G61900.1	2.21341	3.27555e-06	Putative uncharacterized protein F21F14.70;F21F14.70;ortholog	AUXIN-RESPONSIVE PROTEIN SAUR32 (PTHR31374:SF72)
AthFD_H	AT3G09910.1	2.21159	0.00486038	Ras-related protein RABC2b;RABC2B;ortholog	RAS-RELATED PROTEIN RABC2A-RELATED (PTHR24073:SF727)
AthFD_H	AT3G09910.2	2.21159	0.00486038	Ras-related protein RABC2b;RABC2B;ortholog	RAS-RELATED PROTEIN RABC2A-RELATED (PTHR24073:SF727)
AthFD_H	AT3G09910.3	2.21159	0.00486038	Ras-related protein RABC2b;RABC2B;ortholog	RAS-RELATED PROTEIN RABC2A-RELATED (PTHR24073:SF727)
AthFD_H	AT1G16510.1	2.21132	2.19234e-05	Auxin-responsive protein SAUR41;SAUR41;ortholog	AUXIN-RESPONSIVE PROTEIN SAUR40-RELATED (PTHR31374:SF80)
AthFD_H	AT5G53120.6	2.20666	3.625e-05	Spermine synthase;SPMS;ortholog	SPERMINE SYNTHASE (PTHR11558:SF40)
AthFD_H	AT1G36370.1	2.20402	0.00190991	Serine hydroxymethyltransferase 7;SHM7;ortholog	SERINE HYDROXYMETHYLTRANSFERASE 6-RELATED (PTHR11680:SF24)
AthFD_H	AT3G15518.1	2.20097	0.00665112	Uncharacterized protein;At3g15518;ortholog
AthFD_H	AT5G02270.2	2.20054	0.00111689	ABC transporter I family member 20;ABCI20;ortholog	CCR4-ASSOCIATED FACTOR 16 (PTHR12847:SF8)
AthFD_H	AT2G33480.1	2.20006	0.000265807	NAC domain-containing protein 41;NAC041;ortholog	NAC DOMAIN-CONTAINING PROTEIN 41-RELATED (PTHR31989:SF90)
AthFD_H	AT5G23750.2	2.19996	8.59714e-06	Putative uncharacterized protein At5g23750;MRO11.3;ortholog	REMORIN FAMILY PROTEIN-RELATED (PTHR31775:SF9)
AthFD_H	AT4G38230.2	2.19698	0.00155401	Calcium-dependent protein kinase 26;CPK26;ortholog	CALCIUM-DEPENDENT PROTEIN KINASE 26 (PTHR24349:SF227)
AthFD_H	AT5G36160.1	2.19554	1.54896e-06	Tyrosine aminotransferase;TAT;ortholog	CYSTINE LYASE CORI3-RELATED (PTHR11751:SF462)
AthFD_H	AT4G33040.1	2.19024	5.63415e-07	Glutaredoxin-C6;GRXC6;ortholog	GLUTAREDOXIN-C10-RELATED (PTHR10168:SF159)
AthFD_H	AT3G49340.1	2.18877	0.00486038	Cysteine protease-like protein;T1G12.4;ortholog	CYSTEINE PROTEASE-LIKE PROTEIN-RELATED (PTHR12411:SF506)
AthFD_H	AT4G16600.1	2.18869	0.00183424	Putative glucuronosyltransferase PGSIP7;PGSIP7;ortholog	GLYCOGENIN, ISOFORM E (PTHR11183:SF72)
AthFD_H	AT3G01970.1	2.18835	0.000493054	Probable WRKY transcription factor 45;WRKY45;ortholog	WRKY TRANSCRIPTION FACTOR 24-RELATED (PTHR31221:SF65)
AthFD_H	AT2G46790.1	2.18545	7.23429e-11	Two-component response regulator-like APRR9;APRR9;ortholog	TWO-COMPONENT RESPONSE REGULATOR-LIKE APRR9 (PTHR43874:SF19)
AthFD_H	AT1G70610.1	2.18138	0.000105735	ABC transporter B family member 26, chloroplastic;ABCB26;ortholog	ABC TRANSPORTER B FAMILY MEMBER 26, CHLOROPLASTIC (PTHR24222:SF38)
AthFD_H	AT1G06180.1	2.18098	8.95628e-08	At1g06180;F9P14.4;ortholog	SUBFAMILY NOT NAMED (PTHR10641:SF776)
AthFD_H	AT5G64510.1	2.17993	8.46713e-06	Putative uncharacterized protein At5g64510;At5g64510;ortholog	SUBFAMILY NOT NAMED (PTHR34454:SF4)
AthFD_H	AT4G38230.1	2.17969	0.00292401	Calcium-dependent protein kinase 26;CPK26;ortholog	CALCIUM-DEPENDENT PROTEIN KINASE 26 (PTHR24349:SF227)
AthFD_H	AT1G69610.1	2.17657	1.3929e-07	Putative uncharacterized protein F24J1.24;F24J1.24;ortholog	SUBFAMILY NOT NAMED (PTHR10759:SF23)
AthFD_H	AT3G56200.1	2.17569	0.000222192	AT3g56200/F18O21_160;F18O21_160;ortholog	SUBFAMILY NOT NAMED (PTHR22950:SF343)
AthFD_H	AT5G17450.2	2.17504	3.10353e-05	At5g17450;K3M16_20;ortholog	SUBFAMILY NOT NAMED (PTHR22814:SF159)
AthFD_H	AT4G01870.1	2.17327	5.42784e-08	Putative uncharacterized protein AT4g01870;T7B11.13;ortholog	SUBFAMILY NOT NAMED (PTHR32161:SF14)
AthFD_H	AT4G38230.3	2.17151	0.00237139	Calcium-dependent protein kinase 26;CPK26;ortholog	CALCIUM-DEPENDENT PROTEIN KINASE 26 (PTHR24349:SF227)
AthFD_H	AT5G49280.1	2.16975	0.00232722	At5g49280;At5g49280;ortholog	F3E22.11 PROTEIN (PTHR35487:SF3)
AthFD_H	AT1G59660.1	2.16585	3.21858e-09	Nuclear pore complex protein NUP98B;NUP98B;ortholog	NUCLEAR PORE COMPLEX PROTEIN NUP98A-RELATED (PTHR23198:SF10)
AthFD_H	AT5G44400.1	2.16538	0.00058117	Berberine bridge enzyme;At5g44400;ortholog	BERBERINE BRIDGE ENZYME-RELATED (PTHR32448:SF38)
AthFD_H	AT5G46180.1	2.16461	1.90636e-05	Ornithine aminotransferase, mitochondrial;DELTA-OAT;ortholog	ORNITHINE AMINOTRANSFERASE, MITOCHONDRIAL (PTHR11986:SF100)
AthFD_H	AT4G22240.1	2.16343	6.04833e-05	Probable plastid-lipid-associated protein 2, chloroplastic;PAP2;ortholog	PLASTID-LIPID-ASSOCIATED PROTEIN 1, CHLOROPLASTIC-RELATED (PTHR31906:SF20)
AthFD_H	AT4G20320.1	2.16194	1.24772e-07	CTP synthase;At4g20320;ortholog	CTP SYNTHASE (PTHR11550:SF19)
AthFD_H	AT4G20320.2	2.16194	1.24772e-07	CTP synthase;At4g20320;ortholog	CTP SYNTHASE (PTHR11550:SF19)
AthFD_H	AT5G19875.1	2.16138	1.81276e-05	At5g19875;At5g19875;ortholog	SUBFAMILY NOT NAMED (PTHR33306:SF13)
AthFD_H	AT2G46790.2	2.16048	1.95441e-11	Two-component response regulator-like APRR9;APRR9;ortholog	TWO-COMPONENT RESPONSE REGULATOR-LIKE APRR9 (PTHR43874:SF19)
AthFD_H	AT2G23450.1	2.15969	1.07465e-05	Wall-associated receptor kinase-like 14;WAKL14;ortholog	WALL-ASSOCIATED RECEPTOR KINASE-LIKE 14-RELATED (PTHR27005:SF109)
AthFD_H	AT2G23450.2	2.15969	1.07465e-05	Wall-associated receptor kinase-like 14;WAKL14;ortholog	WALL-ASSOCIATED RECEPTOR KINASE-LIKE 14-RELATED (PTHR27005:SF109)
AthFD_H	AT3G51090.1	2.15862	0.000365563	Putative uncharacterized protein At3g51090;F24M12.130;ortholog	PROTEIN FMP32, MITOCHONDRIAL (PTHR14360:SF19)
AthFD_H	AT1G33560.1	2.15702	5.33619e-05	Disease resistance protein ADR1;ADR1;ortholog	DISEASE RESISTANCE PROTEIN ADR1 (PTHR23155:SF762)
AthFD_H	AT3G56260.2	2.15117	0.000386165	At3g56260;At3g56260;ortholog	EXPRESSED PROTEIN (PTHR33257:SF14)
AthFD_H	AT1G60890.1	2.15028	0.000423934	Phosphatidylinositol 4-phosphate 5-kinase 8;PIP5K8;ortholog	PHOSPHATIDYLINOSITOL 4-PHOSPHATE 5-KINASE 7-RELATED (PTHR23086:SF82)
AthFD_H	AT3G53620.1	2.14977	0.00260163	Soluble inorganic pyrophosphatase 4;PPA4;ortholog	SOLUBLE INORGANIC PYROPHOSPHATASE 4 (PTHR10286:SF27)
AthFD_H	AT5G42830.1	2.14918	0.00305846	HXXXD-type acyl-transferase-like protein;At5g42830;ortholog	ANTHRANILATE N-HYDROXYCINNAMOYL/BENZOYLTRANSFERASE-LIKE PROTEIN-RELATED (PTHR31896:SF17)
AthFD_H	AT1G60890.2	2.1486	0.000420669	Phosphatidylinositol 4-phosphate 5-kinase 8;PIP5K8;ortholog	PHOSPHATIDYLINOSITOL 4-PHOSPHATE 5-KINASE 7-RELATED (PTHR23086:SF82)
AthFD_H	AT3G03270.1	2.14673	0.000257332	AT3G03270 protein;At3g03270;ortholog	SUBFAMILY NOT NAMED (PTHR31964:SF69)
AthFD_H	AT1G61460.1	2.1464	9.79082e-06	G-type lectin S-receptor-like serine/threonine-protein kinase At1g61460;At1g61460;ortholog	G-TYPE LECTIN S-RECEPTOR-LIKE SERINE/THREONINE-PROTEIN KINASE SD1-29 (PTHR27002:SF179)
AthFD_H	AT4G03820.1	2.14608	1.51736e-06	Uncharacterized protein;At4g03820;ortholog	SUBFAMILY NOT NAMED (PTHR31963:SF10)
AthFD_H	AT4G35840.1	2.14596	0.00178844	NEP1-interacting protein 1;NIP1;ortholog	NEP1-INTERACTING PROTEIN 1-RELATED (PTHR14155:SF286)
AthFD_H	AT1G01060.4	2.14579	1.67755e-05	Protein LHY;LHY;ortholog	PROTEIN CCA1-RELATED (PTHR12802:SF65)
AthFD_H	AT4G39210.1	2.14289	7.4196e-07	Glucose-1-phosphate adenylyltransferase large subunit 3, chloroplastic;APL3;ortholog	GLUCOSE-1-PHOSPHATE ADENYLYLTRANSFERASE LARGE SUBUNIT 3, CHLOROPLASTIC-RELATED (PTHR43523:SF1)
AthFD_H	AT5G57910.1	2.14228	0.000659266	At5g57910;At5g57910;ortholog	SUBFAMILY NOT NAMED (PTHR34807:SF5)
AthFD_H	AT2G33480.2	2.13903	0.00035879	NAC domain-containing protein 41;NAC041;ortholog	NAC DOMAIN-CONTAINING PROTEIN 41-RELATED (PTHR31989:SF90)
AthFD_H	AT2G34660.1	2.13822	1.39242e-09	ABC transporter C family member 2;ABCC2;ortholog	MULTIDRUG RESISTANCE-ASSOCIATED PROTEIN 6-RELATED (PTHR24223:SF267)
AthFD_H	AT2G34660.2	2.13822	1.39242e-09	ABC transporter C family member 2;ABCC2;ortholog	MULTIDRUG RESISTANCE-ASSOCIATED PROTEIN 6-RELATED (PTHR24223:SF267)
AthFD_H	AT3G19900.1	2.13803	0.00160741	AT3G19900 protein;At3g19900;ortholog	SUBFAMILY NOT NAMED (PTHR35126:SF3)
AthFD_H	AT4G15430.2	2.1356	0.00248413	CSC1-like protein At4g15430;At4g15430;ortholog	CALCIUM PERMEABLE STRESS-GATED CATION CHANNEL 1 (PTHR13018:SF67)
AthFD_H	AT5G45990.1	2.13547	0.00114489	CRN (Crooked neck) protein;At5g45990;ortholog	CROOKED NECK-LIKE PROTEIN 1 (PTHR11246:SF17)
AthFD_H	AT2G24040.1	2.13215	0.0020614	UPF0057 membrane protein At2g24040;At2g24040;ortholog	LOW TEMPERATURE AND SALT RESPONSIVE PROTEIN (PTHR21659:SF36)
AthFD_H	AT2G38490.1	2.13112	0.00602238	CBL-interacting serine/threonine-protein kinase 22;CIPK22;ortholog	CBL-INTERACTING SERINE/THREONINE-PROTEIN KINASE 14-RELATED (PTHR24347:SF315)
AthFD_H	AT4G03820.2	2.13063	1.87555e-06	Uncharacterized protein;At4g03820;ortholog	SUBFAMILY NOT NAMED (PTHR31963:SF10)
AthFD_H	AT4G39955.1	2.12535	7.69121e-05	At4g39955;At4g39955;ortholog	SUBFAMILY NOT NAMED (PTHR43139:SF14)
AthFD_H	AT3G63380.1	2.1252	7.21128e-06	Calcium-transporting ATPase 12, plasma membrane-type;ACA12;ortholog	CALCIUM-TRANSPORTING ATPASE 12, PLASMA MEMBRANE-TYPE (PTHR24093:SF363)
AthFD_H	AT2G46670.1	2.12507	9.9642e-09	CCT motif family protein (Fragment);At2g46670;ortholog	ZINC FINGER PROTEIN CONSTANS-RELATED (PTHR31319:SF25)
AthFD_H	AT1G74020.1	2.12359	0.000207547	Protein STRICTOSIDINE SYNTHASE-LIKE 12;SSL12;ortholog	PROTEIN STRICTOSIDINE SYNTHASE-LIKE 1-RELATED (PTHR10426:SF53)
AthFD_H	AT1G16520.1	2.12272	0.00882677	At1g16520;F3O9.32;ortholog	SUBFAMILY NOT NAMED (PTHR31218:SF72)
AthFD_H	AT5G17450.1	2.1224	2.13277e-05	At5g17450;K3M16_20;ortholog	SUBFAMILY NOT NAMED (PTHR22814:SF159)
AthFD_H	AT3G53230.1	2.12221	3.79755e-08	Cell division control protein 48 homolog D;CDC48D;ortholog	CELL DIVISION CONTROL PROTEIN 48 HOMOLOG D (PTHR23077:SF90)
AthFD_H	AT1G01060.1	2.12214	2.18545e-05	Protein LHY;LHY;ortholog	PROTEIN CCA1-RELATED (PTHR12802:SF65)
AthFD_H	AT1G01060.2	2.12214	2.18545e-05	Protein LHY;LHY;ortholog	PROTEIN CCA1-RELATED (PTHR12802:SF65)
AthFD_H	AT1G01060.3	2.12214	2.18545e-05	Protein LHY;LHY;ortholog	PROTEIN CCA1-RELATED (PTHR12802:SF65)
AthFD_H	AT5G65380.1	2.11976	6.37762e-10	MATE efflux family protein;At5g65380;ortholog	MATE EFFLUX FAMILY PROTEIN (PTHR11206:SF219)
AthFD_H	AT5G64990.1	2.11824	0.00676941	Ras-related protein RABH1a;RABH1A;ortholog	RAS-RELATED PROTEIN RABH1A-RELATED (PTHR24073:SF702)
AthFD_H	AT5G13550.1	2.11746	0.000185938	Sulfate transporter 4.1, chloroplastic;SULTR4;1;ortholog	EPIDERMAL STRIPES AND PATCHES, ISOFORM A (PTHR11814:SF175)
AthFD_H	AT3G26440.1	2.11738	0.000394331	AT3G26440 protein;At3g26440;ortholog	SUBFAMILY NOT NAMED (PTHR31210:SF21)
AthFD_H	AT3G26440.2	2.11738	0.000394331	AT3G26440 protein;At3g26440;ortholog	SUBFAMILY NOT NAMED (PTHR31210:SF21)
AthFD_H	AT4G01410.1	2.11736	0.000245575	At4g01410;At4g01410;ortholog	SUBFAMILY NOT NAMED (PTHR31415:SF23)
AthFD_H	AT4G14370.1	2.11718	0.000546457	TIR-NBS-LRR class disease resistance protein;At4g14370;ortholog	ATP BINDING PROTEIN-RELATED (PTHR11017:SF191)
AthFD_H	AT5G17980.1	2.11575	0.00136155	C2 calcium/lipid-binding and phosphoribosyltransferase C-terminal domain-containing protein;At5g17980;ortholog	C2 CALCIUM/LIPID-BINDING AND PHOSPHORIBOSYLTRANSFERASE C-TERMINAL DOMAIN-CONTAINING PROTEIN (PTHR10024:SF291)
AthFD_H	AT3G25010.1	2.11574	0.00015218	Leucine-rich repeat disease resistance protein-like;RLP41;ortholog	DISEASE RESISTANCE FAMILY PROTEIN/LRR FAMILY PROTEIN-RELATED (PTHR27004:SF47)
AthFD_H	AT2G22560.1	2.11549	0.000497564	Protein NETWORKED 2D;NET2D;ortholog	PROTEIN NETWORKED 2C-RELATED (PTHR31631:SF6)
AthFD_H	AT4G27020.1	2.11466	5.1385e-05	AT4g27020/F10M23_360;F10M23.360;ortholog	SUBFAMILY NOT NAMED (PTHR31354:SF5)
AthFD_H	AT1G53160.1	2.11165	0.000565442	Squamosa promoter-binding-like protein 4;SPL4;ortholog	SQUAMOSA PROMOTER-BINDING-LIKE PROTEIN 15-RELATED (PTHR31251:SF46)
AthFD_H	AT1G53160.2	2.11165	0.000565442	Squamosa promoter-binding-like protein 4;SPL4;ortholog	SQUAMOSA PROMOTER-BINDING-LIKE PROTEIN 15-RELATED (PTHR31251:SF46)
AthFD_H	AT3G17000.1	2.1113	0.000397208	Ubiquitin-conjugating enzyme E2 32;UBC32;ortholog	UBIQUITIN-CONJUGATING ENZYME E2 J1 (PTHR24067:SF208)
AthFD_H	AT3G26440.4	2.11005	0.000539818	AT3G26440 protein;At3g26440;ortholog	SUBFAMILY NOT NAMED (PTHR31210:SF21)
AthFD_H	AT3G25560.1	2.10716	2.34495e-07	Protein NSP-INTERACTING KINASE 2;NIK2;ortholog	PROTEIN NSP-INTERACTING KINASE 2 (PTHR27001:SF267)
AthFD_H	AT3G25560.3	2.10716	2.34495e-07	Protein NSP-INTERACTING KINASE 2;NIK2;ortholog	PROTEIN NSP-INTERACTING KINASE 2 (PTHR27001:SF267)
AthFD_H	AT3G22740.1	2.10677	0.000456454	Homocysteine S-methyltransferase 3;HMT3;ortholog	T13G4.4 (PTHR21091:SF140)
AthFD_H	AT4G37530.1	2.10677	0.000620764	Peroxidase 51;PER51;ortholog	PEROXIDASE 35-RELATED (PTHR31517:SF17)
AthFD_H	AT4G10380.1	2.10424	1.7655e-07	Probable aquaporin NIP5-1;NIP5-1;ortholog	AQUAPORIN NIP5-1-RELATED (PTHR19139:SF202)
AthFD_H	AT3G25560.2	2.1034	3.60335e-07	Protein NSP-INTERACTING KINASE 2;NIK2;ortholog	PROTEIN NSP-INTERACTING KINASE 2 (PTHR27001:SF267)
AthFD_H	AT4G15530.2	2.103	9.25252e-07	Pyruvate, phosphate dikinase 1, chloroplastic;PPDK;ortholog	PYRUVATE, PHOSPHATE DIKINASE 1, CHLOROPLASTIC (PTHR22931:SF29)
AthFD_H	AT5G06230.1	2.10232	0.00129692	Protein trichome birefringence-like 9;TBL9;ortholog	PROTEIN TRICHOME BIREFRINGENCE-LIKE 8-RELATED (PTHR32285:SF107)
AthFD_H	AT4G15530.3	2.10127	9.37226e-07	Pyruvate, phosphate dikinase 1, chloroplastic;PPDK;ortholog	PYRUVATE, PHOSPHATE DIKINASE 1, CHLOROPLASTIC (PTHR22931:SF29)
AthFD_H	AT1G06430.1	2.09834	2.13277e-05	ATP-dependent zinc metalloprotease FTSH 8, chloroplastic;FTSH8;ortholog	ATP-DEPENDENT ZINC METALLOPROTEASE FTSH 2, CHLOROPLASTIC-RELATED (PTHR23076:SF82)
AthFD_H	AT2G28400.1	2.09742	9.97266e-07	Putative uncharacterized protein At2g28400;At2g28400;ortholog	EMB|CAB72159.1 (PTHR33083:SF39)
AthFD_H	AT3G15270.1	2.09539	0.00902124	Squamosa promoter-binding-like protein 5;SPL5;ortholog	SQUAMOSA PROMOTER-BINDING-LIKE PROTEIN 15-RELATED (PTHR31251:SF46)
AthFD_H	AT3G26440.3	2.09101	0.00046365	AT3G26440 protein;At3g26440;ortholog	SUBFAMILY NOT NAMED (PTHR31210:SF21)
AthFD_H	AT1G50420.1	2.08232	1.97921e-09	Scarecrow-like protein 3;SCL3;ortholog	SCARECROW-LIKE PROTEIN 3 (PTHR31636:SF68)
AthFD_H	AT5G02270.1	2.08094	0.000380941	ABC transporter I family member 20;ABCI20;ortholog	CCR4-ASSOCIATED FACTOR 16 (PTHR12847:SF8)
AthFD_H	AT5G38780.1	2.07835	1.62957e-08	Probable S-adenosylmethionine-dependent methyltransferase At5g38780;At5g38780;ortholog	ATPP-LIKE PROTEIN-RELATED (PTHR31009:SF30)
AthFD_H	AT5G40640.1	2.0758	0.000345657	Putative uncharacterized protein At5g40640;At5g40640;ortholog	SUBFAMILY NOT NAMED (PTHR31133:SF11)
AthFD_H	AT1G77890.2	2.07568	0.00187738	At1g77890;At1g77890;ortholog	DNA-DIRECTED RNA POLYMERASE II PROTEIN (PTHR42661:SF1)
AthFD_H	AT2G39420.1	2.07564	0.000149246	Alpha/beta-Hydrolases superfamily protein;At2g39420;ortholog	ALPHA/BETA-HYDROLASES SUPERFAMILY PROTEIN-RELATED (PTHR11614:SF135)
AthFD_H	AT2G41410.1	2.07553	8.14436e-12	Probable calcium-binding protein CML35;CML35;ortholog	CALCIUM-BINDING PROTEIN CML35-RELATED (PTHR10891:SF645)
AthFD_H	AT1G77380.1	2.07402	1.06208e-05	Amino acid permease 3;AAP3;ortholog	AMINO ACID PERMEASE 3 (PTHR22950:SF425)
AthFD_H	AT3G59580.1	2.07302	0.000114539	Protein NLP9;NLP9;ortholog	PROTEIN NLP8-RELATED (PTHR32002:SF18)
AthFD_H	AT3G59580.2	2.07302	0.000114539	Protein NLP9;NLP9;ortholog	PROTEIN NLP8-RELATED (PTHR32002:SF18)
AthFD_H	AT4G15530.1	2.07237	7.72991e-07	Pyruvate, phosphate dikinase 1, chloroplastic;PPDK;ortholog	PYRUVATE, PHOSPHATE DIKINASE 1, CHLOROPLASTIC (PTHR22931:SF29)
AthFD_H	AT4G15530.4	2.07237	7.72991e-07	Pyruvate, phosphate dikinase 1, chloroplastic;PPDK;ortholog	PYRUVATE, PHOSPHATE DIKINASE 1, CHLOROPLASTIC (PTHR22931:SF29)
AthFD_H	AT5G25770.2	2.07196	0.000330135	Alpha/beta-Hydrolases superfamily protein;At5g25770;ortholog	ALPHA/BETA-HYDROLASES SUPERFAMILY PROTEIN (PTHR17630:SF61)
AthFD_H	AT4G15530.5	2.07045	7.89081e-07	Pyruvate, phosphate dikinase 1, chloroplastic;PPDK;ortholog	PYRUVATE, PHOSPHATE DIKINASE 1, CHLOROPLASTIC (PTHR22931:SF29)
AthFD_H	AT4G15530.6	2.07045	7.89081e-07	Pyruvate, phosphate dikinase 1, chloroplastic;PPDK;ortholog	PYRUVATE, PHOSPHATE DIKINASE 1, CHLOROPLASTIC (PTHR22931:SF29)
AthFD_H	AT2G04050.1	2.0675	4.90025e-07	MATE efflux family protein 5;DTXL1;ortholog	MATE EFFLUX FAMILY PROTEIN-RELATED (PTHR11206:SF209)
AthFD_H	AT1G77890.1	2.06727	0.00169706	At1g77890;At1g77890;ortholog	DNA-DIRECTED RNA POLYMERASE II PROTEIN (PTHR42661:SF1)
AthFD_H	AT2G36895.2	2.06257	0.00418939	Uncharacterized protein;At2g36895;ortholog	SUBFAMILY NOT NAMED (PTHR36739:SF2)
AthFD_H	AT2G38480.1	2.06249	0.00995786	CASP-like protein 4B1;At2g38480;ortholog	CASP-LIKE PROTEIN 4B1 (PTHR11615:SF183)
AthFD_H	AT5G25770.3	2.05971	0.000355225	Alpha/beta-Hydrolases superfamily protein;At5g25770;ortholog	ALPHA/BETA-HYDROLASES SUPERFAMILY PROTEIN (PTHR17630:SF61)
AthFD_H	AT1G72770.2	2.05898	5.6601e-10	Protein phosphatase 2C 16;HAB1;ortholog	GM14286P (PTHR13832:SF401)
AthFD_H	AT5G59400.1	2.05805	5.95823e-05	Uncharacterized protein;At5g59400;ortholog	SUBFAMILY NOT NAMED (PTHR31032:SF4)
AthFD_H	AT1G12640.1	2.05667	0.00036265	Lysophospholipid acyltransferase 1;LPLAT1;ortholog	OYSGEDART, ISOFORM A (PTHR13906:SF18)
AthFD_H	AT2G02390.3	2.05524	2.98911e-05	Glutathione S-transferase Z1;GSTZ1;ortholog	MALEYLACETOACETATE ISOMERASE (PTHR42673:SF4)
AthFD_H	AT1G49740.1	2.05131	1.86438e-05	F14J22.5 protein;F14J22.5;ortholog	F14J22.5 PROTEIN-RELATED (PTHR13593:SF68)
AthFD_H	AT1G77890.3	2.05093	0.00185254	At1g77890;At1g77890;ortholog	DNA-DIRECTED RNA POLYMERASE II PROTEIN (PTHR42661:SF1)
AthFD_H	AT3G02150.2	2.04975	0.000713404	Transcription factor TCP13;TCP13;ortholog	TRANSCRIPTION FACTOR TCP13 (PTHR31072:SF60)
AthFD_H	AT2G38710.1	2.04879	0.000784225	Uncharacterized protein At2g38710;At2g38710;ortholog	DUF51 FAMILY PROTEIN (PTHR13016:SF5)
AthFD_H	AT2G38710.2	2.04879	0.000784225	Uncharacterized protein At2g38710;At2g38710;ortholog	DUF51 FAMILY PROTEIN (PTHR13016:SF5)
AthFD_H	AT4G19040.2	2.04852	0.000206734	Protein ENHANCED DISEASE RESISTANCE 2;EDR2;ortholog	PROTEIN ENHANCED DISEASE RESISTANCE 2-RELATED (PTHR12136:SF65)
AthFD_H	AT3G02910.1	2.04547	2.53694e-07	Putative gamma-glutamylcyclotransferase At3g02910;At3g02910;ortholog	SUBFAMILY NOT NAMED (PTHR12510:SF9)
AthFD_H	AT4G31330.1	2.043	0.00135843	Putative uncharacterized protein At4g31330;At4g31330;ortholog	SUBFAMILY NOT NAMED (PTHR31881:SF9)
AthFD_H	AT5G24090.1	2.04205	0.0095914	Acidic endochitinase;CHIB1;ortholog	ACIDIC ENDOCHITINASE (PTHR11177:SF276)
AthFD_H	AT1G23060.1	2.04107	2.89742e-07	At1g23060/T26J12_16;At1g23060;ortholog	SUBFAMILY NOT NAMED (PTHR31358:SF24)
AthFD_H	AT1G68820.1	2.03989	0.000324576	Putative uncharacterized protein At1g68820;At1g68820;ortholog	TRANSMEMBRANE FRAGILE-X-F-ASSOCIATED PROTEIN (PTHR10044:SF153)
AthFD_H	AT1G72770.1	2.03912	4.72027e-10	Protein phosphatase 2C 16;HAB1;ortholog	GM14286P (PTHR13832:SF401)
AthFD_H	AT1G72770.3	2.03912	4.72027e-10	Protein phosphatase 2C 16;HAB1;ortholog	GM14286P (PTHR13832:SF401)
AthFD_H	AT3G54950.1	2.03817	0.000282328	Patatin-like protein 7;PLP7;ortholog	PATATIN-LIKE PROTEIN 6-RELATED (PTHR32241:SF12)
AthFD_H	AT5G09300.2	2.03784	0.00111903	2-oxoisovalerate dehydrogenase subunit alpha 2, mitochondrial;At5g09300;ortholog	2-OXOISOVALERATE DEHYDROGENASE SUBUNIT ALPHA 2, MITOCHONDRIAL (PTHR43380:SF2)
AthFD_H	AT5G64230.1	2.03775	1.2188e-06	Uncharacterized protein;At5g64230;ortholog	SUBFAMILY NOT NAMED (PTHR31060:SF20)
AthFD_H	AT5G11110.1	2.03714	0.000145299	Probable sucrose-phosphate synthase 2;SPS2;ortholog	SUCROSE-PHOSPHATE SYNTHASE 2-RELATED (PTHR12526:SF469)
AthFD_H	AT5G61430.1	2.03528	0.00029833	NAC domain-containing protein 100;NAC100;ortholog	NAC DOMAIN-CONTAINING PROTEIN 100-RELATED (PTHR31744:SF39)
AthFD_H	AT5G60580.1	2.03409	0.000295427	RING/U-box domain-containing protein;At5g60580;ortholog	RING/U-BOX DOMAIN-CONTAINING PROTEIN (PTHR23012:SF120)
AthFD_H	AT5G60580.3	2.03409	0.000295427	RING/U-box domain-containing protein;At5g60580;ortholog	RING/U-BOX DOMAIN-CONTAINING PROTEIN (PTHR23012:SF120)
AthFD_H	AT5G25770.1	2.0334	0.000487834	Alpha/beta-Hydrolases superfamily protein;At5g25770;ortholog	ALPHA/BETA-HYDROLASES SUPERFAMILY PROTEIN (PTHR17630:SF61)
AthFD_H	AT5G60580.2	2.03183	0.00034776	RING/U-box domain-containing protein;At5g60580;ortholog	RING/U-BOX DOMAIN-CONTAINING PROTEIN (PTHR23012:SF120)
AthFD_H	AT5G60580.4	2.03183	0.00034776	RING/U-box domain-containing protein;At5g60580;ortholog	RING/U-BOX DOMAIN-CONTAINING PROTEIN (PTHR23012:SF120)
AthFD_H	AT4G19040.1	2.0318	0.000241817	Protein ENHANCED DISEASE RESISTANCE 2;EDR2;ortholog	PROTEIN ENHANCED DISEASE RESISTANCE 2-RELATED (PTHR12136:SF65)
AthFD_H	AT1G70670.1	2.03023	0.000670873	Probable peroxygenase 4;PXG4;ortholog	INACTIVE PEROXYGENASE-LIKE PROTEIN-RELATED (PTHR31495:SF9)
AthFD_H	AT3G21560.1	2.02938	3.04611e-07	UDP-glycosyltransferase 84A2;UGT84A2;ortholog	UDP-GLYCOSYLTRANSFERASE 84A1-RELATED (PTHR11926:SF649)
AthFD_H	AT4G30460.1	2.02922	0.00225048	Glycine-rich protein;At4g30460;ortholog	GLYCINE-RICH PROTEIN (PTHR38934:SF6)
AthFD_H	AT5G05110.1	2.02533	0.000539757	Cysteine proteinase inhibitor 7;CYS7;ortholog	CYSTEINE PROTEINASE INHIBITOR 3-RELATED (PTHR11413:SF65)
AthFD_H	AT2G36895.1	2.02466	0.00422742	Uncharacterized protein;At2g36895;ortholog	SUBFAMILY NOT NAMED (PTHR36739:SF2)
AthFD_H	AT4G20260.4	2.02445	0.00126837	Plasma membrane-associated cation-binding protein 1;PCAP1;ortholog	PLASMA MEMBRANE-ASSOCIATED CATION-BINDING PROTEIN 1-RELATED (PTHR38522:SF3)
AthFD_H	AT3G14590.3	2.02205	0.000129323	Calcium-dependent lipid-binding domain-containing protein;NTMC2T6.2;ortholog	EXTENDED SYNAPTOTAGMIN-LIKE PROTEIN 2 ORTHOLOG, ISOFORM C (PTHR10774:SF126)
AthFD_H	AT3G29200.1	2.02204	0.000449865	Chorismate mutase 1, chloroplastic;CM1;ortholog	CHORISMATE MUTASE (PTHR21145:SF4)
AthFD_H	AT5G24150.1	2.02097	2.98176e-09	Squalene epoxidase 5;SQE5;ortholog	SQUALENE EPOXIDASE 1-RELATED (PTHR10835:SF2)
AthFD_H	AT3G60961.1	2.02094	0.000369396	P-loop containing nucleoside triphosphate hydrolases superfamily protein;At3g60961;ortholog	UMP-CMP KINASE (PTHR23359:SF123)
AthFD_H	AT3G14590.1	2.02076	0.000140908	Calcium-dependent lipid-binding domain-containing protein;NTMC2T6.2;ortholog	EXTENDED SYNAPTOTAGMIN-LIKE PROTEIN 2 ORTHOLOG, ISOFORM C (PTHR10774:SF126)
AthFD_H	AT2G38340.1	2.02041	0.0051598	Dehydration-responsive element-binding protein 2E;DREB2E;ortholog	DEHYDRATION-RESPONSIVE ELEMENT-BINDING PROTEIN 2A-RELATED (PTHR31241:SF15)
AthFD_H	AT5G26731.1	2.01955	0.00116925	AT5g26741;At5g26731;ortholog
AthFD_H	AT4G25390.1	2.01888	0.000207354	Receptor-like serine/threonine-protein kinase At4g25390;At4g25390;ortholog	PROTEIN KINASE FAMILY PROTEIN (PTHR27001:SF254)
AthFD_H	AT4G20260.1	2.01811	0.00131978	Plasma membrane-associated cation-binding protein 1;PCAP1;ortholog	PLASMA MEMBRANE-ASSOCIATED CATION-BINDING PROTEIN 1-RELATED (PTHR38522:SF3)
AthFD_H	AT4G20260.2	2.01811	0.00131978	Plasma membrane-associated cation-binding protein 1;PCAP1;ortholog	PLASMA MEMBRANE-ASSOCIATED CATION-BINDING PROTEIN 1-RELATED (PTHR38522:SF3)
AthFD_H	AT4G20260.3	2.01811	0.00131978	Plasma membrane-associated cation-binding protein 1;PCAP1;ortholog	PLASMA MEMBRANE-ASSOCIATED CATION-BINDING PROTEIN 1-RELATED (PTHR38522:SF3)
AthFD_H	AT1G28610.1	2.01713	7.81731e-09	GDSL esterase/lipase At1g28610;At1g28610;ortholog	SUBFAMILY NOT NAMED (PTHR22835:SF369)
AthFD_H	AT4G32690.1	2.0169	3.95874e-05	Two-on-two hemoglobin-3;GLB3;ortholog	TWO-ON-TWO HEMOGLOBIN-3 (PTHR10681:SF126)
AthFD_H	AT2G41540.1	2.01628	0.00978329	Glycerol-3-phosphate dehydrogenase [NAD(+)] GPDHC1, cytosolic;GPDHC1;ortholog	GLYCEROL-3-PHOSPHATE DEHYDROGENASE [NAD(+)] GPDHC1, CYTOSOLIC (PTHR11728:SF20)
AthFD_H	AT2G41540.2	2.01628	0.00978329	Glycerol-3-phosphate dehydrogenase [NAD(+)] GPDHC1, cytosolic;GPDHC1;ortholog	GLYCEROL-3-PHOSPHATE DEHYDROGENASE [NAD(+)] GPDHC1, CYTOSOLIC (PTHR11728:SF20)
AthFD_H	AT2G41540.3	2.01628	0.00978329	Glycerol-3-phosphate dehydrogenase [NAD(+)] GPDHC1, cytosolic;GPDHC1;ortholog	GLYCEROL-3-PHOSPHATE DEHYDROGENASE [NAD(+)] GPDHC1, CYTOSOLIC (PTHR11728:SF20)
AthFD_H	AT5G67520.1	2.01598	0.00124672	Adenylyl-sulfate kinase 4, chloroplastic;APK4;ortholog	ADENYLYL-SULFATE KINASE 1, CHLOROPLASTIC-RELATED (PTHR11055:SF29)
AthFD_H	AT5G59400.2	2.01496	6.75211e-05	Uncharacterized protein;At5g59400;ortholog	SUBFAMILY NOT NAMED (PTHR31032:SF4)
AthFD_H	AT4G19040.3	2.01283	0.000275996	Protein ENHANCED DISEASE RESISTANCE 2;EDR2;ortholog	PROTEIN ENHANCED DISEASE RESISTANCE 2-RELATED (PTHR12136:SF65)
AthFD_H	AT4G38560.2	2.01281	0.00128902	Phospholipase like protein;At4g38560;ortholog	EXPRESSED PROTEIN-RELATED (PTHR21704:SF21)
AthFD_H	AT5G06230.2	2.01204	0.00225959	Protein trichome birefringence-like 9;TBL9;ortholog	PROTEIN TRICHOME BIREFRINGENCE-LIKE 8-RELATED (PTHR32285:SF107)
AthFD_H	AT1G75750.1	2.01186	0.00131919	Gibberellin-regulated protein 1;GASA1;ortholog	GIBBERELLIN-REGULATED PROTEIN 1-RELATED (PTHR23201:SF28)
AthFD_H	AT1G62305.2	2.00975	0.000931724	At1g62305;At1g62305;ortholog	CORE-2/I-BRANCHING BETA-1,6-N-ACETYLGLUCOSAMINYLTRANSFERASE FAMILY PROTEIN (PTHR31042:SF39)
AthFD_H	AT2G20920.1	2.00936	0.00217767	At2g20920/F5H14.11;At2g20920;ortholog	SUBFAMILY NOT NAMED (PTHR33372:SF9)
AthFD_H	AT3G57550.2	2.00871	1.19486e-05	Guanylate kinase 2;GK-2;ortholog	GUANYLATE KINASE (PTHR23117:SF22)
AthFD_H	AT5G49665.1	2.00687	0.000213199	At5g49665;WAV3;ortholog	SUBFAMILY NOT NAMED (PTHR10579:SF84)
AthFD_H	AT3G02150.1	2.00561	0.00123831	Transcription factor TCP13;TCP13;ortholog	TRANSCRIPTION FACTOR TCP13 (PTHR31072:SF60)
AthFD_H	AT4G23190.1	2.00017	1.79475e-06	Cysteine-rich receptor-like protein kinase 11;CRK11;ortholog	CYSTEINE-RICH RECEPTOR-LIKE PROTEIN KINASE 10-RELATED (PTHR27002:SF249)
AthFD_H	AT1G31820.1	1.99641	3.43333e-05	Probable polyamine transporter At1g31820;At1g31820;ortholog	POLYAMINE TRANSPORTER RMV1 (PTHR11785:SF459)
AthFD_H	AT2G26670.2	1.99628	0.00280075	Heme oxygenase 1, chloroplastic;HO1;ortholog	HEME OXYGENASE 1, CHLOROPLASTIC-RELATED (PTHR35703:SF4)
AthFD_H	AT2G26670.1	1.9943	0.00280687	Heme oxygenase 1, chloroplastic;HO1;ortholog	HEME OXYGENASE 1, CHLOROPLASTIC-RELATED (PTHR35703:SF4)
AthFD_H	AT5G62520.1	1.99295	0.00919992	Probable inactive poly [ADP-ribose] polymerase SRO5;SRO5;ortholog	INACTIVE POLY [ADP-RIBOSE] POLYMERASE SRO4-RELATED (PTHR32263:SF14)
AthFD_H	AT3G22750.1	1.99223	3.51851e-07	Kinase-like protein;At3g22750;ortholog	ATMRK1-RELATED (PTHR23257:SF691)
AthFD_H	AT4G33090.1	1.98971	0.00101167	Aminopeptidase M1;APM1;ortholog	PUROMYCIN-SENSITIVE AMINOPEPTIDASE-RELATED (PTHR11533:SF203)
AthFD_H	AT5G51640.1	1.9896	0.000624116	Protein YLS7;YLS7;ortholog	PROTEIN YLS7-RELATED (PTHR32285:SF130)
AthFD_H	AT4G37370.1	1.98956	4.24999e-07	Cytochrome P450, family 81, subfamily D, polypeptide 8;F6G17.20;ortholog	CYTOCHROME P450-RELATED (PTHR24298:SF268)
AthFD_H	AT2G02390.1	1.98915	5.57303e-05	Glutathione S-transferase Z1;GSTZ1;ortholog	MALEYLACETOACETATE ISOMERASE (PTHR42673:SF4)
AthFD_H	AT5G45380.1	1.98819	3.03957e-05	Urea-proton symporter DUR3;DUR3;ortholog	UREA ACTIVE TRANSPORTER (PTHR11819:SF169)
AthFD_H	AT3G14590.2	1.98722	0.000136555	Calcium-dependent lipid-binding domain-containing protein;NTMC2T6.2;ortholog	EXTENDED SYNAPTOTAGMIN-LIKE PROTEIN 2 ORTHOLOG, ISOFORM C (PTHR10774:SF126)
AthFD_H	AT5G09300.1	1.98581	0.000621459	2-oxoisovalerate dehydrogenase subunit alpha 2, mitochondrial;At5g09300;ortholog	2-OXOISOVALERATE DEHYDROGENASE SUBUNIT ALPHA 2, MITOCHONDRIAL (PTHR43380:SF2)
AthFD_H	AT1G10120.1	1.98571	5.34357e-05	Transcription factor bHLH74;BHLH74;ortholog	TRANSCRIPTION FACTOR BHLH74 (PTHR12565:SF211)
AthFD_H	AT4G21980.2	1.98187	0.000488001	Autophagy-related protein 8a;ATG8A;ortholog	AUTOPHAGY-RELATED PROTEIN 8A-RELATED (PTHR10969:SF47)
AthFD_H	AT5G11950.1	1.98027	0.000335844	Cytokinin riboside 5'-monophosphate phosphoribohydrolase LOG8;LOG8;ortholog	CYTOKININ RIBOSIDE 5'-MONOPHOSPHATE PHOSPHORIBOHYDROLASE LOG8-RELATED (PTHR31223:SF29)
AthFD_H	AT5G11950.2	1.98027	0.000335844	Cytokinin riboside 5'-monophosphate phosphoribohydrolase LOG8;LOG8;ortholog	CYTOKININ RIBOSIDE 5'-MONOPHOSPHATE PHOSPHORIBOHYDROLASE LOG8-RELATED (PTHR31223:SF29)
AthFD_H	AT5G07220.1	1.97794	9.46493e-05	BAG family molecular chaperone regulator 3;BAG3;ortholog	BAG FAMILY MOLECULAR CHAPERONE REGULATOR 1-RELATED (PTHR12329:SF28)
AthFD_H	AT4G34230.2	1.97751	1.08793e-08	Cinnamyl alcohol dehydrogenase 5;CAD5;ortholog	CINNAMYL ALCOHOL DEHYDROGENASE 4-RELATED (PTHR42683:SF1)
AthFD_H	AT5G58570.1	1.97657	1.18188e-06	Putative uncharacterized protein At5g58570;At5g58570;ortholog
AthFD_H	AT4G18360.1	1.97488	1.29086e-06	Peroxisomal (S)-2-hydroxy-acid oxidase GLO5;GLO5;ortholog	PEROXISOMAL (S)-2-HYDROXY-ACID OXIDASE GLO5 (PTHR10578:SF89)
AthFD_H	AT5G24150.2	1.97154	1.02212e-08	Squalene epoxidase 5;SQE5;ortholog	SQUALENE EPOXIDASE 1-RELATED (PTHR10835:SF2)
AthFD_H	AT4G32980.1	1.96799	0.000156939	Homeobox protein ATH1;ATH1;ortholog	HOMEOBOX PROTEIN ATH1 (PTHR11850:SF155)
AthFD_H	AT1G62305.1	1.96781	0.00126689	At1g62305;At1g62305;ortholog	CORE-2/I-BRANCHING BETA-1,6-N-ACETYLGLUCOSAMINYLTRANSFERASE FAMILY PROTEIN (PTHR31042:SF39)
AthFD_H	AT4G20260.6	1.96612	0.00180086	Plasma membrane-associated cation-binding protein 1;PCAP1;ortholog	PLASMA MEMBRANE-ASSOCIATED CATION-BINDING PROTEIN 1-RELATED (PTHR38522:SF3)
AthFD_H	AT5G39050.1	1.96432	6.54739e-08	Phenolic glucoside malonyltransferase 1;PMAT1;ortholog	ACYLTRANSFERASE-LIKE PROTEIN-RELATED (PTHR31625:SF22)
AthFD_H	AT4G20260.5	1.96257	0.00190062	Plasma membrane-associated cation-binding protein 1;PCAP1;ortholog	PLASMA MEMBRANE-ASSOCIATED CATION-BINDING PROTEIN 1-RELATED (PTHR38522:SF3)
AthFD_H	AT1G61930.1	1.9622	0.00178638	At1g61930;F8K4.12;ortholog	SUBFAMILY NOT NAMED (PTHR33083:SF34)
AthFD_H	AT5G11090.1	1.96032	1.749e-05	At5g11090;T5K6_80;ortholog	SUBFAMILY NOT NAMED (PTHR33132:SF20)
AthFD_H	AT4G34230.1	1.95917	2.08597e-08	Cinnamyl alcohol dehydrogenase 5;CAD5;ortholog	CINNAMYL ALCOHOL DEHYDROGENASE 4-RELATED (PTHR42683:SF1)
AthFD_H	AT1G27980.1	1.95702	0.000177569	Sphingosine-1-phosphate lyase;DPL1;ortholog	SPHINGOSINE-1-PHOSPHATE LYASE 1 (PTHR42735:SF2)
AthFD_H	AT1G79890.1	1.95602	0.00774508	Putative helicase; 55525-51977;F19K16.15;ortholog	ATP-DEPENDENT RNA HELICASE DDX11-RELATED (PTHR11472:SF45)
AthFD_H	AT2G25530.1	1.95089	0.00690278	AFG1-like ATPase family protein;At2g25530;ortholog	AFG1-LIKE ATPASE FAMILY PROTEIN (PTHR12169:SF16)
AthFD_H	AT1G72120.1	1.95069	2.68296e-05	Protein NRT1/ PTR FAMILY 5.14;NPF5.14;ortholog	PROTEIN NRT1/ PTR FAMILY 5.10-RELATED (PTHR11654:SF235)
AthFD_H	AT3G57550.1	1.95001	9.04212e-06	Guanylate kinase 2;GK-2;ortholog	GUANYLATE KINASE (PTHR23117:SF22)
AthFD_H	AT4G38560.1	1.94846	0.00140575	Phospholipase like protein;At4g38560;ortholog	EXPRESSED PROTEIN-RELATED (PTHR21704:SF21)
AthFD_H	AT2G28510.1	1.94705	0.00118941	Dof zinc finger protein DOF2.1;DOF2.1;ortholog	DOF ZINC FINGER PROTEIN DOF1.1-RELATED (PTHR31992:SF42)
AthFD_H	AT3G56260.1	1.94592	0.00415559	At3g56260;At3g56260;ortholog	EXPRESSED PROTEIN (PTHR33257:SF14)
AthFD_H	AT3G24170.1	1.94495	7.15704e-07	Glutathione reductase, cytosolic;At3g24170;ortholog	GLUTATHIONE REDUCTASE, CYTOSOLIC (PTHR43256:SF1)
AthFD_H	AT3G24170.2	1.94495	7.15704e-07	Glutathione reductase, cytosolic;At3g24170;ortholog	GLUTATHIONE REDUCTASE, CYTOSOLIC (PTHR43256:SF1)
AthFD_H	AT3G24170.3	1.94495	7.15704e-07	Glutathione reductase, cytosolic;At3g24170;ortholog	GLUTATHIONE REDUCTASE, CYTOSOLIC (PTHR43256:SF1)
AthFD_H	AT5G43060.1	1.94422	0.0051598	Cysteine protease component of protease-inhibitor complex;At5g43060;ortholog	CYSTEINE PROTEASE COMPONENT OF PROTEASE-INHIBITOR COMPLEX-RELATED (PTHR12411:SF441)
AthFD_H	AT2G17500.1	1.94354	0.00015477	Auxin efflux carrier family protein;At2g17500;ortholog	AUXIN EFFLUX CARRIER FAMILY PROTEIN (PTHR31651:SF10)
AthFD_H	AT2G17500.2	1.94354	0.00015477	Auxin efflux carrier family protein;At2g17500;ortholog	AUXIN EFFLUX CARRIER FAMILY PROTEIN (PTHR31651:SF10)
AthFD_H	AT2G17500.3	1.94354	0.00015477	Auxin efflux carrier family protein;At2g17500;ortholog	AUXIN EFFLUX CARRIER FAMILY PROTEIN (PTHR31651:SF10)
AthFD_H	AT2G17500.4	1.94354	0.00015477	Auxin efflux carrier family protein;At2g17500;ortholog	AUXIN EFFLUX CARRIER FAMILY PROTEIN (PTHR31651:SF10)
AthFD_H	AT2G21185.1	1.94289	0.000791996	Expressed protein;At2g21185;ortholog
AthFD_H	AT1G76390.1	1.94235	0.00039588	U-box domain-containing protein 43;PUB43;ortholog	U-BOX DOMAIN-CONTAINING PROTEIN 43-RELATED (PTHR22849:SF60)
AthFD_H	AT1G76390.2	1.94235	0.00039588	U-box domain-containing protein 43;PUB43;ortholog	U-BOX DOMAIN-CONTAINING PROTEIN 43-RELATED (PTHR22849:SF60)
AthFD_H	AT3G56290.1	1.94173	3.1413e-06	Putative uncharacterized protein At3g56290;F18O21_250;ortholog	SUBFAMILY NOT NAMED (PTHR36771:SF2)
AthFD_H	AT4G21980.1	1.94044	0.000661379	Autophagy-related protein 8a;ATG8A;ortholog	AUTOPHAGY-RELATED PROTEIN 8A-RELATED (PTHR10969:SF47)
AthFD_H	AT3G22930.1	1.93931	0.00100662	Calmodulin-like protein 11;CML11;ortholog	EF-HAND CALCIUM-BINDING DOMAIN-CONTAINING PROTEIN 12 (PTHR23050:SF257)
AthFD_H	AT4G23885.1	1.93827	0.0084724	At4g23885;At4g23885;ortholog	SUBFAMILY NOT NAMED (PTHR35751:SF2)
AthFD_H	AT1G77770.2	1.93546	0.00225192	At1g77770;At1g77770;ortholog	SUBFAMILY NOT NAMED (PTHR31197:SF13)
AthFD_H	AT1G19440.1	1.93425	0.000928911	3-ketoacyl-CoA synthase 4;KCS4;ortholog	3-KETOACYL-COA SYNTHASE 13-RELATED (PTHR31561:SF40)
AthFD_H	AT2G19190.1	1.93266	0.00111903	Senescence-induced receptor-like serine/threonine-protein kinase;SIRK;ortholog	LEUCINE-RICH REPEAT TRANSMEMBRANE PROTEIN KINASE-RELATED (PTHR27003:SF171)
AthFD_H	AT4G15490.1	1.93188	1.22684e-06	UDP-glycosyltransferase 84A3;UGT84A3;ortholog	UDP-GLYCOSYLTRANSFERASE 84A1-RELATED (PTHR11926:SF649)
AthFD_H	AT5G66760.1	1.93077	0.000709385	Succinate dehydrogenase [ubiquinone] flavoprotein subunit 1, mitochondrial;SDH1-1;ortholog	SUCCINATE DEHYDROGENASE [UBIQUINONE] FLAVOPROTEIN SUBUNIT, MITOCHONDRIAL (PTHR11632:SF63)
AthFD_H	AT1G61610.1	1.92915	0.00245848	Putative G-type lectin S-receptor-like serine/threonine-protein kinase At1g61610;At1g61610;ortholog	G-TYPE LECTIN S-RECEPTOR-LIKE SERINE/THREONINE-PROTEIN KINASE B120 (PTHR27002:SF243)
AthFD_H	AT1G77770.1	1.9286	0.00237981	At1g77770;At1g77770;ortholog	SUBFAMILY NOT NAMED (PTHR31197:SF13)
AthFD_H	AT4G14020.1	1.92693	3.43719e-09	At4g14020;dl3050c;ortholog	PROTEIN RALF-LIKE 32 (PTHR33136:SF27)
AthFD_H	AT5G07880.1	1.92602	0.00938857	SNAP25 homologous protein SNAP29;SNAP29;ortholog	SYNAPTOSOMAL-ASSOCIATED PROTEIN 29 (PTHR19305:SF15)
AthFD_H	AT4G18990.1	1.92199	0.00986126	Probable xyloglucan endotransglucosylase/hydrolase protein 29;XTH29;ortholog	XYLOGLUCAN ENDOTRANSGLUCOSYLASE/HYDROLASE PROTEIN 29-RELATED (PTHR31062:SF62)
AthFD_H	AT1G15950.1	1.91571	6.08092e-06	Cinnamoyl-CoA reductase 1;CCR1;ortholog	CINNAMOYL-COA REDUCTASE 1-RELATED (PTHR10366:SF488)
AthFD_H	AT1G69790.1	1.9144	1.4635e-05	At1g69790;At1g69790;ortholog	PROTEIN KINASE 2A, CHLOROPLASTIC-RELATED (PTHR27001:SF423)
AthFD_H	AT3G05190.1	1.91354	0.00261872	Branched-chain-amino-acid aminotransferase-like protein 1;At3g05190;ortholog	BRANCHED-CHAIN-AMINO-ACID AMINOTRANSFERASE-LIKE PROTEIN 1-RELATED (PTHR42743:SF1)
AthFD_H	AT4G16670.1	1.90905	6.21562e-07	At4g16670;At4g16670;ortholog	SUBFAMILY NOT NAMED (PTHR31351:SF12)
AthFD_H	AT2G02390.2	1.90752	0.000141363	Glutathione S-transferase Z1;GSTZ1;ortholog	MALEYLACETOACETATE ISOMERASE (PTHR42673:SF4)
AthFD_H	AT4G10770.1	1.9073	4.66781e-06	Oligopeptide transporter 7;OPT7;ortholog	OLIGOPEPTIDE TRANSPORTER 7 (PTHR22601:SF43)
AthFD_H	AT3G05165.1	1.90648	0.00014842	Sugar transporter ERD6-like 11;At3g05165;ortholog	SUGAR TRANSPORTER ERD6-RELATED (PTHR23500:SF280)
AthFD_H	AT3G05165.2	1.90648	0.00014842	Sugar transporter ERD6-like 11;At3g05165;ortholog	SUGAR TRANSPORTER ERD6-RELATED (PTHR23500:SF280)
AthFD_H	AT3G05165.3	1.90648	0.00014842	Sugar transporter ERD6-like 11;At3g05165;ortholog	SUGAR TRANSPORTER ERD6-RELATED (PTHR23500:SF280)
AthFD_H	AT5G57840.1	1.90606	0.000756835	AT5g57840/MTI20_9;At5g57840;ortholog	SUBFAMILY NOT NAMED (PTHR31642:SF90)
AthFD_H	AT1G74650.1	1.90553	5.95572e-05	At1g74650;F1M20.33;ortholog	MYB FAMILY TRANSCRIPTION FACTOR (PTHR10641:SF811)
AthFD_H	AT1G26420.1	1.9046	4.89867e-05	FAD-binding and BBE domain-containing protein;T1K7.20;ortholog	BERBERINE BRIDGE ENZYME-LIKE PROTEIN-RELATED (PTHR32448:SF50)
AthFD_H	AT5G24660.1	1.90025	0.00313072	At5g24660;LSU2;ortholog	SUBFAMILY NOT NAMED (PTHR34283:SF3)
AthFD_H	AT3G05320.1	1.90004	0.00237943	Glycosyltransferase;T12H1.29;ortholog	GLYCOSYLTRANSFERASE (PTHR37220:SF2)
AthFD_H	AT1G79600.1	1.89983	0.00117458	Uncharacterized aarF domain-containing protein kinase At1g79600, chloroplastic;At1g79600;ortholog	SUBFAMILY NOT NAMED (PTHR10566:SF108)
AthFD_H	AT4G29230.1	1.89856	0.000448514	NAC domain containing protein 75;NAC075;ortholog	NAC DOMAIN CONTAINING PROTEIN 75-RELATED (PTHR31079:SF15)
AthFD_H	AT1G53100.2	1.89809	0.00151233	At1g53100;At1g53100;ortholog	SUBFAMILY NOT NAMED (PTHR19297:SF120)
AthFD_H	AT4G25390.2	1.89798	0.000533972	Receptor-like serine/threonine-protein kinase At4g25390;At4g25390;ortholog	PROTEIN KINASE FAMILY PROTEIN (PTHR27001:SF254)
AthFD_H	AT4G39140.1	1.89797	0.00111689	Putative uncharacterized protein AT4g39140;T22F8.40;ortholog	SUBFAMILY NOT NAMED (PTHR31150:SF17)
AthFD_H	AT4G39140.2	1.89797	0.00111689	Putative uncharacterized protein AT4g39140;T22F8.40;ortholog	SUBFAMILY NOT NAMED (PTHR31150:SF17)
AthFD_H	AT4G39140.3	1.89797	0.00111689	Putative uncharacterized protein AT4g39140;T22F8.40;ortholog	SUBFAMILY NOT NAMED (PTHR31150:SF17)
AthFD_H	AT4G39140.4	1.89797	0.00111689	Putative uncharacterized protein AT4g39140;T22F8.40;ortholog	SUBFAMILY NOT NAMED (PTHR31150:SF17)
AthFD_H	AT4G39140.5	1.89797	0.00111689	Putative uncharacterized protein AT4g39140;T22F8.40;ortholog	SUBFAMILY NOT NAMED (PTHR31150:SF17)
AthFD_H	AT1G55020.1	1.89571	0.00882901	Linoleate 9S-lipoxygenase 1;LOX1;ortholog	LINOLEATE 9S-LIPOXYGENASE 1 (PTHR11771:SF76)
AthFD_H	AT1G64610.1	1.89452	0.000552304	Putative uncharacterized protein At1g64610;At1g64610;ortholog	SIMILARITY TO UNKNOWN PROTEIN (PTHR14221:SF21)
AthFD_H	AT1G64610.2	1.89452	0.000552304	Putative uncharacterized protein At1g64610;At1g64610;ortholog	SIMILARITY TO UNKNOWN PROTEIN (PTHR14221:SF21)
AthFD_H	AT4G34590.1	1.89238	2.17611e-06	BZIP transcription factor ATB2;T4L20.170;ortholog	BZIP TRANSCRIPTION FACTOR ATB2 (PTHR22952:SF332)
AthFD_H	AT2G41220.1	1.89224	0.000453978	Ferredoxin-dependent glutamate synthase 2, chloroplastic;GLU2;ortholog	FERREDOXIN-DEPENDENT GLUTAMATE SYNTHASE 1, CHLOROPLASTIC/MITOCHONDRIAL-RELATED (PTHR11938:SF114)
AthFD_H	AT3G60080.1	1.89218	1.29989e-05	At3g60080;T2O9.60;ortholog	RING/U-BOX DOMAIN-CONTAINING PROTEIN (PTHR22763:SF151)
AthFD_H	AT4G36760.1	1.89195	0.000827902	Aminopeptidase P1;APP1;ortholog	AMINOPEPTIDASE P1 (PTHR43763:SF4)
AthFD_H	AT4G27830.1	1.89128	8.05044e-06	Beta-glucosidase 10;BGLU10;ortholog	BETA-GLUCOSIDASE 1-RELATED (PTHR10353:SF98)
AthFD_H	AT1G53100.1	1.89126	0.00166887	At1g53100;At1g53100;ortholog	SUBFAMILY NOT NAMED (PTHR19297:SF120)
AthFD_H	AT1G53910.1	1.89108	2.24957e-06	Ethylene-responsive transcription factor RAP2-12;RAP2-12;ortholog	ETHYLENE-RESPONSIVE TRANSCRIPTION FACTOR ABR1-RELATED (PTHR31190:SF51)
AthFD_H	AT1G53910.2	1.89108	2.24957e-06	Ethylene-responsive transcription factor RAP2-12;RAP2-12;ortholog	ETHYLENE-RESPONSIVE TRANSCRIPTION FACTOR ABR1-RELATED (PTHR31190:SF51)
AthFD_H	AT1G15950.2	1.89099	1.1674e-05	Cinnamoyl-CoA reductase 1;CCR1;ortholog	CINNAMOYL-COA REDUCTASE 1-RELATED (PTHR10366:SF488)
AthFD_H	AT3G21100.1	1.89007	0.00401413	RNA recognition motif-containing protein;At3g21100;ortholog	RNA RECOGNITION MOTIF-CONTAINING PROTEIN-RELATED (PTHR24009:SF8)
AthFD_H	AT5G67160.1	1.88947	5.0129e-07	Anthranilate N-hydroxycinnamoyl/benzoyltransferase-like protein;EPS1;ortholog	ANTHRANILATE N-HYDROXYCINNAMOYL/BENZOYLTRANSFERASE-LIKE PROTEIN-RELATED (PTHR31896:SF14)
AthFD_H	AT1G53910.3	1.88916	2.30798e-06	Ethylene-responsive transcription factor RAP2-12;RAP2-12;ortholog	ETHYLENE-RESPONSIVE TRANSCRIPTION FACTOR ABR1-RELATED (PTHR31190:SF51)
AthFD_H	AT2G15830.1	1.88754	0.00119211	At2g15830;At2g15830;ortholog	SUBFAMILY NOT NAMED (PTHR37705:SF2)
AthFD_H	AT1G52890.1	1.88582	0.000883064	NAC domain-containing protein 19;NAC019;ortholog	NAC DOMAIN-CONTAINING PROTEIN 19-RELATED (PTHR31719:SF46)
AthFD_H	AT5G48020.1	1.88545	0.00128159	At5g48020;At5g48020;ortholog	SUBFAMILY NOT NAMED (PTHR10209:SF248)
AthFD_H	AT1G19850.1	1.88466	0.00194172	Auxin response factor 5;ARF5;ortholog	AUXIN RESPONSE FACTOR 5 (PTHR31384:SF38)
AthFD_H	AT5G09530.1	1.88465	0.00109732	Hydroxyproline-rich glycoprotein family protein;F17I14_280;ortholog	HYDROXYPROLINE-RICH GLYCOPROTEIN FAMILY PROTEIN (PTHR33088:SF18)
AthFD_H	AT3G05165.4	1.8846	0.000186847	Sugar transporter ERD6-like 11;At3g05165;ortholog	SUGAR TRANSPORTER ERD6-RELATED (PTHR23500:SF280)
AthFD_H	AT3G05165.5	1.8846	0.000186847	Sugar transporter ERD6-like 11;At3g05165;ortholog	SUGAR TRANSPORTER ERD6-RELATED (PTHR23500:SF280)
AthFD_H	AT5G58690.1	1.88215	3.92992e-05	Phosphoinositide phospholipase C 5;PLC5;ortholog	1-PHOSPHATIDYLINOSITOL 4,5-BISPHOSPHATE PHOSPHODIESTERASE 1 (PTHR10336:SF140)
AthFD_H	AT3G57700.1	1.8807	3.67837e-06	Protein kinase-like protein;F15B8.110;ortholog	NON-FUNCTIONAL PSEUDOKINASE ZED1-RELATED (PTHR27005:SF95)
AthFD_H	AT5G65110.1	1.88069	0.00293614	Acyl-coenzyme A oxidase 2, peroxisomal;ACX2;ortholog	ACYL-COENZYME A OXIDASE-LIKE PROTEIN (PTHR10909:SF349)
AthFD_H	AT1G72700.1	1.87926	0.00109732	Probable phospholipid-transporting ATPase 5;ALA5;ortholog	PHOSPHOLIPID-TRANSPORTING ATPASE IA (PTHR24092:SF127)
AthFD_H	AT2G36630.1	1.87789	2.78867e-05	At2g36630/F1O11.26;At2g36630;ortholog	SUBFAMILY NOT NAMED (PTHR14255:SF13)
AthFD_H	AT1G10040.2	1.87465	0.00131029	Alpha/beta-hydrolases superfamily protein;At1g10040;ortholog	ALPHA/BETA-HYDROLASES SUPERFAMILY PROTEIN (PTHR12482:SF23)
AthFD_H	AT3G22530.1	1.87421	8.12838e-05	Putative uncharacterized protein At3g22530;At3g22530;ortholog	SUBFAMILY NOT NAMED (PTHR33879:SF7)
AthFD_H	AT4G18360.2	1.87264	8.35543e-06	Peroxisomal (S)-2-hydroxy-acid oxidase GLO5;GLO5;ortholog	PEROXISOMAL (S)-2-HYDROXY-ACID OXIDASE GLO5 (PTHR10578:SF89)
AthFD_H	AT1G07600.1	1.86971	0.00158881	Metallothionein-like protein 1A;MT1A;ortholog
AthFD_H	AT5G65110.2	1.86923	0.00308005	Acyl-coenzyme A oxidase 2, peroxisomal;ACX2;ortholog	ACYL-COENZYME A OXIDASE-LIKE PROTEIN (PTHR10909:SF349)
AthFD_H	AT4G30270.1	1.86843	4.66348e-07	Xyloglucan endotransglucosylase/hydrolase protein 24;XTH24;ortholog	XYLOGLUCAN ENDOTRANSGLUCOSYLASE/HYDROLASE PROTEIN 20-RELATED (PTHR31062:SF64)
AthFD_H	AT2G17710.1	1.86706	0.000467646	At2g17710/T17A5.17;At2g17710;ortholog	SUBFAMILY NOT NAMED (PTHR33872:SF5)
AthFD_H	AT1G59700.1	1.86699	6.2187e-05	Glutathione S-transferase U16;GSTU16;ortholog	GLUTATHIONE S-TRANSFERASE U11-RELATED (PTHR11260:SF362)
AthFD_H	AT1G50020.1	1.86622	0.000348105	F2J10.10 protein;F2J10.10;ortholog	F2J10.10 PROTEIN (PTHR35699:SF2)
AthFD_H	AT4G36380.1	1.86323	0.00352556	3-epi-6-deoxocathasterone 23-monooxygenase;ROT3;ortholog	3-EPI-6-DEOXOCATHASTERONE 23-MONOOXYGENASE (PTHR24286:SF136)
AthFD_H	AT4G34890.1	1.86209	0.00106586	Xanthine dehydrogenase 1;XDH1;ortholog	XANTHINE DEHYDROGENASE (PTHR11908:SF109)
AthFD_H	AT5G23020.1	1.86063	0.00553349	Methylthioalkylmalate synthase 3, chloroplastic;MAM3;ortholog	2-ISOPROPYLMALATE SYNTHASE 1, CHLOROPLASTIC-RELATED (PTHR10277:SF51)
AthFD_H	AT1G21410.1	1.86033	6.70118e-06	F-box protein SKP2A;SKP2A;ortholog
AthFD_H	AT1G21060.2	1.86027	0.00432721	Uncharacterized protein;At1g21060;ortholog	SUBFAMILY NOT NAMED (PTHR23054:SF35)
AthFD_H	AT3G54680.1	1.85988	8.91799e-05	AT3g54680/T5N23_40;At3g54680;ortholog
AthFD_H	AT1G67360.1	1.85951	7.35142e-07	REF/SRPP-like protein At1g67360;At1g67360;ortholog	SUBFAMILY NOT NAMED (PTHR33732:SF5)
AthFD_H	AT1G67360.2	1.85951	7.35142e-07	REF/SRPP-like protein At1g67360;At1g67360;ortholog	SUBFAMILY NOT NAMED (PTHR33732:SF5)
AthFD_H	AT5G62150.1	1.85819	0.000540269	At5g62150;At5g62150;ortholog	SUBFAMILY NOT NAMED (PTHR33648:SF5)
AthFD_H	AT3G26100.1	1.85742	0.00137976	Genomic DNA, chromosome 3, P1 clone: MPE11;At3g26100;ortholog	GENOMIC DNA, CHROMOSOME 3, P1 CLONE: MPE11 (PTHR22870:SF235)
AthFD_H	AT1G10040.1	1.85625	0.000799759	Alpha/beta-hydrolases superfamily protein;At1g10040;ortholog	ALPHA/BETA-HYDROLASES SUPERFAMILY PROTEIN (PTHR12482:SF23)
AthFD_H	AT3G26100.2	1.85602	0.0013181	Genomic DNA, chromosome 3, P1 clone: MPE11;At3g26100;ortholog	GENOMIC DNA, CHROMOSOME 3, P1 CLONE: MPE11 (PTHR22870:SF235)
AthFD_H	AT5G45800.1	1.84867	1.12618e-06	AT4G33420|F17M5.180|F17M5_180
AthFD_H	AT5G25140.1	1.84557	0.000136098	Cytochrome P450 71B13;CYP71B13;ortholog	BIFUNCTIONAL DIHYDROCAMALEXATE SYNTHASE/CAMALEXIN SYNTHASE-RELATED (PTHR24298:SF288)
AthFD_H	AT3G21670.1	1.8437	0.00241295	Protein NRT1/ PTR FAMILY 6.4;NPF6.4;ortholog	PROTEIN NRT1/ PTR FAMILY 6.4 (PTHR11654:SF241)
AthFD_H	AT3G23605.1	1.84149	0.00416855	Plant UBX domain-containing protein 12;PUX12;ortholog	UBX DOMAIN-CONTAINING PROTEIN 7 (PTHR23322:SF44)
AthFD_H	AT4G04620.1	1.84078	1.03178e-05	Autophagy-related protein 8b;ATG8B;ortholog	AUTOPHAGY-RELATED PROTEIN 8A-RELATED (PTHR10969:SF47)
AthFD_H	AT4G04620.2	1.84078	1.03178e-05	Autophagy-related protein 8b;ATG8B;ortholog	AUTOPHAGY-RELATED PROTEIN 8A-RELATED (PTHR10969:SF47)
AthFD_H	AT5G11650.1	1.83733	2.32283e-06	Alpha/beta fold hydrolase family protein;T22P22_40;ortholog	MONOGLYCERIDE LIPASE (PTHR11614:SF119)
AthFD_H	AT4G20930.1	1.83681	0.00105749	Probable 3-hydroxyisobutyrate dehydrogenase, mitochondrial;At4g20930;ortholog	3-HYDROXYISOBUTYRATE DEHYDROGENASE, MITOCHONDRIAL (PTHR22981:SF81)
AthFD_H	AT1G28610.2	1.83625	3.25069e-08	GDSL esterase/lipase At1g28610;At1g28610;ortholog	SUBFAMILY NOT NAMED (PTHR22835:SF369)
AthFD_H	AT3G54500.3	1.83388	3.10684e-05	Uncharacterized protein;At3g54500;ortholog	SUBFAMILY NOT NAMED (PTHR33334:SF6)
AthFD_H	AT5G66620.1	1.83367	0.00117991	Protein DA1-related 6;DAR6;ortholog	PROTEIN DA1-RELATED 1-RELATED (PTHR24209:SF16)
AthFD_H	AT5G56340.1	1.833	0.000575258	Putative uncharacterized protein At5g56340;ATCRT1;ortholog	SUBFAMILY NOT NAMED (PTHR22763:SF96)
AthFD_H	AT4G20170.1	1.83295	0.00424767	Glycosyltransferase;F1C12.90;ortholog	F21O3.9 PROTEIN-RELATED (PTHR21461:SF23)
AthFD_H	AT2G03270.1	1.83174	0.000649939	Putative DNA-binding protein;At2g03270;ortholog	DNA-BINDING PROTEIN SMUBP-2 (PTHR43788:SF4)
AthFD_H	AT3G54500.4	1.82934	3.58779e-05	Uncharacterized protein;At3g54500;ortholog	SUBFAMILY NOT NAMED (PTHR33334:SF6)
AthFD_H	AT4G16110.1	1.82791	0.000434629	Two-component response regulator ARR2;ARR2;ortholog	TWO-COMPONENT RESPONSE REGULATOR ARR1-RELATED (PTHR43874:SF30)
AthFD_H	AT3G09690.1	1.82577	0.000635072	Alpha/beta-Hydrolases superfamily protein;F11F8_28;ortholog	ALPHA/BETA-HYDROLASES SUPERFAMILY PROTEIN (PTHR10992:SF925)
AthFD_H	AT3G09690.2	1.82577	0.000635072	Alpha/beta-Hydrolases superfamily protein;F11F8_28;ortholog	ALPHA/BETA-HYDROLASES SUPERFAMILY PROTEIN (PTHR10992:SF925)
AthFD_H	AT3G54500.2	1.82488	3.90391e-05	Uncharacterized protein;At3g54500;ortholog	SUBFAMILY NOT NAMED (PTHR33334:SF6)
AthFD_H	AT4G30490.1	1.82325	0.00371647	AFG1-like ATPase family protein;At4g30490;ortholog	LACTATION ELEVATED PROTEIN 1 (PTHR12169:SF15)
AthFD_H	AT3G06860.1	1.82263	0.000499037	Peroxisomal fatty acid beta-oxidation multifunctional protein MFP2;MFP2;ortholog	PEROXISOMAL BIFUNCTIONAL ENZYME (PTHR23309:SF30)
AthFD_H	AT3G13380.1	1.82042	0.00248091	Receptor-like protein kinase BRI1-like 3;BRL3;ortholog	RECEPTOR-LIKE PROTEIN KINASE BRI1-LIKE 3-RELATED (PTHR27000:SF235)
AthFD_H	AT3G17800.1	1.81944	0.00013659	Uncharacterized protein;At3g17800;ortholog	SUBFAMILY NOT NAMED (PTHR31808:SF8)
AthFD_H	AT5G60360.2	1.81759	0.00137976	Thiol protease aleurain;ALEU;ortholog	THIOL PROTEASE ALEURAIN (PTHR12411:SF414)
AthFD_H	AT5G44380.1	1.81755	0.00972489	Berberine bridge enzyme-like protein;At5g44380;ortholog	BERBERINE BRIDGE ENZYME-RELATED (PTHR32448:SF38)
AthFD_H	AT5G60360.1	1.81743	0.00138331	Thiol protease aleurain;ALEU;ortholog	THIOL PROTEASE ALEURAIN (PTHR12411:SF414)
AthFD_H	AT5G60360.3	1.81714	0.00138331	Thiol protease aleurain;ALEU;ortholog	THIOL PROTEASE ALEURAIN (PTHR12411:SF414)
AthFD_H	AT2G39050.1	1.81616	0.00159896	At2g39050/T7F6.22;At2g39050;ortholog	SUBFAMILY NOT NAMED (PTHR31257:SF13)
AthFD_H	AT5G25820.1	1.81597	0.00501678	Exostosin family protein;At5g25820;ortholog	EXOSTOSIN FAMILY PROTEIN (PTHR11062:SF141)
AthFD_H	AT3G54500.1	1.81381	3.84768e-05	Uncharacterized protein;At3g54500;ortholog	SUBFAMILY NOT NAMED (PTHR33334:SF6)
AthFD_H	AT3G17800.2	1.81373	0.000147664	Uncharacterized protein;At3g17800;ortholog	SUBFAMILY NOT NAMED (PTHR31808:SF8)
AthFD_H	AT5G04860.1	1.81035	0.000788062	Uncharacterized protein;At5g04860;ortholog	EXPRESSED PROTEIN (PTHR31182:SF9)
AthFD_H	AT5G07440.1	1.81004	6.77382e-05	Glutamate dehydrogenase 2;GDH2;ortholog	GLUTAMATE DEHYDROGENASE, MITOCHONDRIAL (PTHR11606:SF20)
AthFD_H	AT5G07440.2	1.81004	6.77382e-05	Glutamate dehydrogenase 2;GDH2;ortholog	GLUTAMATE DEHYDROGENASE, MITOCHONDRIAL (PTHR11606:SF20)
AthFD_H	AT3G27540.1	1.80931	0.00940192	Beta-1,4-N-acetylglucosaminyltransferase family protein;At3g27540;ortholog	BETA-1,4-N-ACETYLGLUCOSAMINYLTRANSFERASE FAMILY PROTEIN (PTHR12224:SF4)
AthFD_H	AT4G36770.1	1.80839	0.00187458	UDP-glycosyltransferase 72C1;UGT72C1;ortholog	UDP-GLYCOSYLTRANSFERASE 72C1 (PTHR11926:SF465)
AthFD_H	AT5G45350.1	1.80481	5.98344e-05	AT5g45350/MFC19_1;GPRP;ortholog
AthFD_H	AT5G45350.2	1.80481	5.98344e-05	AT5g45350/MFC19_1;GPRP;ortholog
AthFD_H	AT3G47420.1	1.80222	3.27452e-06	Putative glycerol-3-phosphate transporter 1;At3g47420;ortholog	MAJOR FACILITATOR SUPERFAMILY TRANSPORTER 16, ISOFORM B (PTHR43184:SF12)
AthFD_H	AT5G57050.1	1.80024	0.000327194	Protein phosphatase 2C 77;ABI2;ortholog	PROTEIN PHOSPHATASE 2C 56-RELATED (PTHR13832:SF406)
AthFD_H	AT1G23060.2	1.79819	1.61474e-05	At1g23060/T26J12_16;At1g23060;ortholog	SUBFAMILY NOT NAMED (PTHR31358:SF24)
AthFD_H	AT5G59290.2	1.79761	0.0013971	UDP-glucuronic acid decarboxylase 3;UXS3;ortholog	UDP-GLUCURONIC ACID DECARBOXYLASE 3-RELATED (PTHR43078:SF5)
AthFD_H	AT4G23010.1	1.79403	2.62365e-05	UDP-galactose/UDP-glucose transporter 2;UTR2;ortholog	UDP-GALACTOSE/UDP-GLUCOSE TRANSPORTER 2 (PTHR10778:SF24)
AthFD_H	AT5G54730.1	1.79207	0.000914162	Autophagy-related protein 18f;ATG18F;ortholog	AUTOPHAGY-RELATED PROTEIN 18F (PTHR13268:SF3)
AthFD_H	AT1G71100.1	1.79126	0.00604079	Probable ribose-5-phosphate isomerase 1;RPI1;ortholog	RIBOSE-5-PHOSPHATE ISOMERASE 1-RELATED (PTHR43748:SF3)
AthFD_H	AT4G35300.2	1.79076	0.00400364	Monosaccharide-sensing protein 2;MSSP2;ortholog	MONOSACCHARIDE-SENSING PROTEIN 2-RELATED (PTHR23500:SF192)
AthFD_H	AT4G35300.3	1.79076	0.00400364	Monosaccharide-sensing protein 2;MSSP2;ortholog	MONOSACCHARIDE-SENSING PROTEIN 2-RELATED (PTHR23500:SF192)
AthFD_H	AT4G23010.3	1.79031	3.23792e-05	UDP-galactose/UDP-glucose transporter 2;UTR2;ortholog	UDP-GALACTOSE/UDP-GLUCOSE TRANSPORTER 2 (PTHR10778:SF24)
AthFD_H	AT2G03760.1	1.78549	9.6954e-05	Cytosolic sulfotransferase 12;SOT12;ortholog	CYTOSOLIC SULFOTRANSFERASE 1-RELATED (PTHR11783:SF114)
AthFD_H	AT3G47780.1	1.78436	0.000458166	ABC transporter A family member 7;ABCA7;ortholog	ABC TRANSPORTER A FAMILY MEMBER 10-RELATED (PTHR19229:SF173)
AthFD_H	AT3G44320.1	1.78424	0.00251704	Nitrilase 3;NIT3;ortholog	NIT-1 (PTHR23088:SF43)
AthFD_H	AT4G23010.2	1.78208	3.03073e-05	UDP-galactose/UDP-glucose transporter 2;UTR2;ortholog	UDP-GALACTOSE/UDP-GLUCOSE TRANSPORTER 2 (PTHR10778:SF24)
AthFD_H	AT4G32920.1	1.78046	2.62334e-05	Glycine-rich protein;At4g32920;ortholog	GLYCINE-RICH PROTEIN (PTHR31513:SF6)
AthFD_H	AT4G32920.2	1.78046	2.62334e-05	Glycine-rich protein;At4g32920;ortholog	GLYCINE-RICH PROTEIN (PTHR31513:SF6)
AthFD_H	AT4G32920.3	1.78046	2.62334e-05	Glycine-rich protein;At4g32920;ortholog	GLYCINE-RICH PROTEIN (PTHR31513:SF6)
AthFD_H	AT3G57880.1	1.77857	1.47077e-07	Anthranilate phosphoribosyltransferase-like protein;T10K17.90;ortholog	ANTHRANILATE PHOSPHORIBOSYLTRANSFERASE-LIKE PROTEIN-RELATED (PTHR10024:SF335)
AthFD_H	AT1G02816.1	1.77821	0.00198276	F22D16.19 protein;F22D16.19;ortholog	F22D16.19 PROTEIN (PTHR31676:SF45)
[truncated: 1,621 more rows]
