# Supplementary material for: Identification of Genes Involved in Resistance to Flavescence Dorée Disease of Grapevine: A Model Study Using Arabidopsis thaliana
Source: Mol Plant Pathol. 2026 May 18;27(5):e70273. doi: 10.1111/mpp.70273 (PMC13181333; doi:10.1111/mpp.70273)
Supplement: Supplementary file 2 — Table S2: Relative expression values of the target genes related to samples collected at 1, 3 and 4 weeks post‐inoculation. FD: Arabidopsis thaliana exposed to infected insects; H = non treated A. thaliana . K = A. thaliana exposed to healthy insects. [file MPP-27-e70273-s005.xlsx]

## Sheet: Table S2
Table S2. Relative expression values of the target genes related to samples collected at 1 ,3 and 4 weeks post inoculation. FD : A. thaliana exposed to infected insects; H= non treated A. thaliana. K= A. thaliana exposed to healthy insects.
FUNCTION	SAMPLE CODE	TREATMENT	SAMPLING DATE	TARGET GENE	RELATIVE EXPRESSION
Plant growth regulation	FD_13	FD	1 week pi	AIG2	1.91193
Plant growth regulation	FD_14	FD	1 week pi	AIG2	1.18866
Plant growth regulation	FD_15	FD	1 week pi	AIG2	0.25076
Plant growth regulation	FD_16	FD	1 week pi	AIG2	1.19418
Plant growth regulation	FD_17	FD	1 week pi	AIG2	0.91387
Plant growth regulation	FD_18	FD	1 week pi	AIG2	1.057
Plant growth regulation	H_1	H	1 week pi	AIG2	0.67247
Plant growth regulation	H_2	H	1 week pi	AIG2	1.08819
Plant growth regulation	H_3	H	1 week pi	AIG2	1.72597
Plant growth regulation	H_4	H	1 week pi	AIG2	1.47162
Plant growth regulation	H_5	H	1 week pi	AIG2	0.78571
Plant growth regulation	H_6	H	1 week pi	AIG2	1.63129
Plant growth regulation	K_10	K	1 week pi	AIG2	0.58623
Plant growth regulation	K_11	K	1 week pi	AIG2	0.9549
Plant growth regulation	K_12	K	1 week pi	AIG2	1.21596
Plant growth regulation	K_7	K	1 week pi	AIG2	0.93436
Plant growth regulation	K_8	K	1 week pi	AIG2	1.19723
Plant growth regulation	K_9	K	1 week pi	AIG2	1.21619
Plant stress and defence	FD_13	FD	1 week pi	ATL2	1.92217
Plant stress and defence	FD_14	FD	1 week pi	ATL2	1.39704
Plant stress and defence	FD_15	FD	1 week pi	ATL2	2.48771
Plant stress and defence	FD_16	FD	1 week pi	ATL2	1.67787
Plant stress and defence	FD_17	FD	1 week pi	ATL2	0.88765
Plant stress and defence	FD_18	FD	1 week pi	ATL2	1.01196
Plant stress and defence	H_1	H	1 week pi	ATL2	0.6169
Plant stress and defence	H_2	H	1 week pi	ATL2	1.75689
Plant stress and defence	H_3	H	1 week pi	ATL2	1.87241
Plant stress and defence	H_4	H	1 week pi	ATL2	1.3002
Plant stress and defence	H_5	H	1 week pi	ATL2	1.4786
Plant stress and defence	H_6	H	1 week pi	ATL2	1.81724
Plant stress and defence	K_10	K	1 week pi	ATL2	1.02001
Plant stress and defence	K_11	K	1 week pi	ATL2	1.08222
Plant stress and defence	K_12	K	1 week pi	ATL2	1.09403
Plant stress and defence	K_7	K	1 week pi	ATL2	1.43094
Plant stress and defence	K_8	K	1 week pi	ATL2	1.87835
Plant stress and defence	K_9	K	1 week pi	ATL2	1.16021
Plant stress and defence	FD_13	FD	1 week pi	BPI	1.05767
Plant stress and defence	FD_14	FD	1 week pi	BPI	0.8142
Plant stress and defence	FD_15	FD	1 week pi	BPI	1.68882
Plant stress and defence	FD_16	FD	1 week pi	BPI	1.14143
Plant stress and defence	FD_17	FD	1 week pi	BPI	1.25647
Plant stress and defence	FD_18	FD	1 week pi	BPI	0.93202
Plant stress and defence	H_1	H	1 week pi	BPI	0.85007
Plant stress and defence	H_2	H	1 week pi	BPI	0.92577
Plant stress and defence	H_3	H	1 week pi	BPI	1.22124
Plant stress and defence	H_4	H	1 week pi	BPI	1.01304
Plant stress and defence	H_5	H	1 week pi	BPI	0.52236
Plant stress and defence	H_6	H	1 week pi	BPI	0.55996
Plant stress and defence	K_10	K	1 week pi	BPI	1.11586
Plant stress and defence	K_11	K	1 week pi	BPI	1.11445
Plant stress and defence	K_12	K	1 week pi	BPI	1.06985
Plant stress and defence	K_7	K	1 week pi	BPI	1.00465
Plant stress and defence	K_8	K	1 week pi	BPI	1.42137
Plant stress and defence	K_9	K	1 week pi	BPI	0.98164
Hormon metabolism	FD_13	FD	1 week pi	CKX5	0.30378
Hormon metabolism	FD_14	FD	1 week pi	CKX5	0.39826
Hormon metabolism	FD_15	FD	1 week pi	CKX5	0.94216
Hormon metabolism	FD_16	FD	1 week pi	CKX5	0.34517
Hormon metabolism	FD_17	FD	1 week pi	CKX5	1.35677
Hormon metabolism	FD_18	FD	1 week pi	CKX5	0.96029
Hormon metabolism	H_1	H	1 week pi	CKX5	0.51286
Hormon metabolism	H_2	H	1 week pi	CKX5	0.43976
Hormon metabolism	H_3	H	1 week pi	CKX5	0.51484
Hormon metabolism	H_4	H	1 week pi	CKX5	0.52144
Hormon metabolism	H_5	H	1 week pi	CKX5	0.50952
Hormon metabolism	H_6	H	1 week pi	CKX5	0.63953
Hormon metabolism	K_10	K	1 week pi	CKX5	0.34394
Hormon metabolism	K_11	K	1 week pi	CKX5	0.361
Hormon metabolism	K_12	K	1 week pi	CKX5	0.59697
Hormon metabolism	K_7	K	1 week pi	CKX5	0.55763
Hormon metabolism	K_8	K	1 week pi	CKX5	0.53555
Hormon metabolism	K_9	K	1 week pi	CKX5	0.31701
Cell developement	FD_13	FD	1 week pi	FIB	0.55675
Cell developement	FD_14	FD	1 week pi	FIB	0.82168
Cell developement	FD_15	FD	1 week pi	FIB	0.33885
Cell developement	FD_16	FD	1 week pi	FIB	0.3149
Cell developement	FD_17	FD	1 week pi	FIB	0.46747
Cell developement	FD_18	FD	1 week pi	FIB	0.37145
Cell developement	H_1	H	1 week pi	FIB	0.73468
Cell developement	H_2	H	1 week pi	FIB	0.85189
Cell developement	H_3	H	1 week pi	FIB	1.3875
Cell developement	H_4	H	1 week pi	FIB	1.47162
Cell developement	H_5	H	1 week pi	FIB	0.3412
Cell developement	H_6	H	1 week pi	FIB	0.94242
Cell developement	K_10	K	1 week pi	FIB	0.48847
Cell developement	K_11	K	1 week pi	FIB	0.32694
Cell developement	K_12	K	1 week pi	FIB	0.38793
Cell developement	K_7	K	1 week pi	FIB	0.55717
Cell developement	K_8	K	1 week pi	FIB	1.25856
Cell developement	K_9	K	1 week pi	FIB	0.37546
Cell developement	FD_13	FD	1 week pi	GSL5	0.81466
Cell developement	FD_14	FD	1 week pi	GSL5	0.99022
Cell developement	FD_15	FD	1 week pi	GSL5	0.58552
Cell developement	FD_16	FD	1 week pi	GSL5	0.60145
Cell developement	FD_17	FD	1 week pi	GSL5	0.95092
Cell developement	FD_18	FD	1 week pi	GSL5	0.89998
Cell developement	H_1	H	1 week pi	GSL5	1.4852
Cell developement	H_2	H	1 week pi	GSL5	1.75689
Cell developement	H_3	H	1 week pi	GSL5	1.60741
Cell developement	H_4	H	1 week pi	GSL5	1.20922
Cell developement	H_5	H	1 week pi	GSL5	0.43195
Cell developement	H_6	H	1 week pi	GSL5	0.96878
Cell developement	K_10	K	1 week pi	GSL5	0.46125
Cell developement	K_11	K	1 week pi	GSL5	0.52027
Cell developement	K_12	K	1 week pi	GSL5	0.42442
Cell developement	K_7	K	1 week pi	GSL5	0.70356
Cell developement	K_8	K	1 week pi	GSL5	0.89899
Cell developement	K_9	K	1 week pi	GSL5	0.37774
Hormon metabolism	FD_13	FD	1 week pi	JAZ7	0.90267
Hormon metabolism	FD_14	FD	1 week pi	JAZ7	0.74379
Hormon metabolism	FD_15	FD	1 week pi	JAZ7	0.24387
Hormon metabolism	FD_16	FD	1 week pi	JAZ7	0.43832
Hormon metabolism	FD_17	FD	1 week pi	JAZ7	1.18527
Hormon metabolism	FD_18	FD	1 week pi	JAZ7	0.83282
Hormon metabolism	H_1	H	1 week pi	JAZ7	1.1781
Hormon metabolism	H_2	H	1 week pi	JAZ7	1.54123
Hormon metabolism	H_3	H	1 week pi	JAZ7	1.31831
Hormon metabolism	H_4	H	1 week pi	JAZ7	0.78851
Hormon metabolism	H_5	H	1 week pi	JAZ7	0.7075
Hormon metabolism	H_6	H	1 week pi	JAZ7	1.09889
Hormon metabolism	K_10	K	1 week pi	JAZ7	0.1733
Hormon metabolism	K_11	K	1 week pi	JAZ7	0.45801
Hormon metabolism	K_12	K	1 week pi	JAZ7	0.28961
Hormon metabolism	K_7	K	1 week pi	JAZ7	1.61226
Hormon metabolism	K_8	K	1 week pi	JAZ7	1.49313
Hormon metabolism	K_9	K	1 week pi	JAZ7	0.22099
Plant stress and defence	FD_13	FD	1 week pi	LEA	0.41969
Plant stress and defence	FD_14	FD	1 week pi	LEA	0.6769
Plant stress and defence	FD_15	FD	1 week pi	LEA	1.19497
Plant stress and defence	FD_16	FD	1 week pi	LEA	0.18116
Plant stress and defence	FD_17	FD	1 week pi	LEA	0.58165
Plant stress and defence	FD_18	FD	1 week pi	LEA	0.8749
Plant stress and defence	H_1	H	1 week pi	LEA	0.27372
Plant stress and defence	H_2	H	1 week pi	LEA	0.22579
Plant stress and defence	H_3	H	1 week pi	LEA	1.565
Plant stress and defence	H_4	H	1 week pi	LEA	1.47162
Plant stress and defence	H_5	H	1 week pi	LEA	0.60781
Plant stress and defence	H_6	H	1 week pi	LEA	1.00594
Plant stress and defence	K_10	K	1 week pi	LEA	0.77087
Plant stress and defence	K_11	K	1 week pi	LEA	0.74258
Plant stress and defence	K_12	K	1 week pi	LEA	0.57892
Plant stress and defence	K_7	K	1 week pi	LEA	1.15555
Plant stress and defence	K_8	K	1 week pi	LEA	0.80941
Plant stress and defence	K_9	K	1 week pi	LEA	1.07412
Plant growth regulation	FD_13	FD	1 week pi	LHT1	0.40727
Plant growth regulation	FD_14	FD	1 week pi	LHT1	2.04816
Plant growth regulation	FD_15	FD	1 week pi	LHT1	2.17294
Plant growth regulation	FD_16	FD	1 week pi	LHT1	1.14164
Plant growth regulation	FD_17	FD	1 week pi	LHT1	0.93131
Plant growth regulation	FD_18	FD	1 week pi	LHT1	0.69889
Plant growth regulation	H_1	H	1 week pi	LHT1	0.34741
Plant growth regulation	H_2	H	1 week pi	LHT1	1.59934
Plant growth regulation	H_3	H	1 week pi	LHT1	0.71798
Plant growth regulation	H_4	H	1 week pi	LHT1	0.88578
Plant growth regulation	H_5	H	1 week pi	LHT1	0.39152
Plant growth regulation	H_6	H	1 week pi	LHT1	0.66423
Plant growth regulation	K_10	K	1 week pi	LHT1	0.66283
Plant growth regulation	K_11	K	1 week pi	LHT1	0.5787
Plant growth regulation	K_12	K	1 week pi	LHT1	0.34219
Plant growth regulation	K_7	K	1 week pi	LHT1	1.24112
Plant growth regulation	K_8	K	1 week pi	LHT1	1.38521
Plant growth regulation	K_9	K	1 week pi	LHT1	0.48041
Cell developement	FD_13	FD	1 week pi	LTP	0.55238
Cell developement	FD_14	FD	1 week pi	LTP	0.06725
Cell developement	FD_15	FD	1 week pi	LTP	0.01176
Cell developement	FD_16	FD	1 week pi	LTP	0.33987
Cell developement	FD_17	FD	1 week pi	LTP	0.90743
Cell developement	FD_18	FD	1 week pi	LTP	0.12775
Cell developement	H_1	H	1 week pi	LTP	0.04092
Cell developement	H_2	H	1 week pi	LTP	0.06349
Cell developement	H_3	H	1 week pi	LTP	0.03837
Cell developement	H_4	H	1 week pi	LTP	0.06623
Cell developement	H_5	H	1 week pi	LTP	0.02679
Cell developement	H_6	H	1 week pi	LTP	0.14314
Cell developement	K_10	K	1 week pi	LTP	0.15328
Cell developement	K_11	K	1 week pi	LTP	1.11445
Cell developement	K_12	K	1 week pi	LTP	0.22353
Cell developement	K_7	K	1 week pi	LTP	0.18087
Cell developement	K_8	K	1 week pi	LTP	0.12571
Cell developement	K_9	K	1 week pi	LTP	1.15751
Plant growth regulation	FD_13	FD	1 week pi	MFSP	0.00291
Plant growth regulation	FD_14	FD	1 week pi	MFSP	0.01472
Plant growth regulation	FD_15	FD	1 week pi	MFSP	0.0069
Plant growth regulation	FD_16	FD	1 week pi	MFSP	0.00156
Plant growth regulation	FD_17	FD	1 week pi	MFSP	0.00334
Plant growth regulation	FD_18	FD	1 week pi	MFSP	0.00738
Plant growth regulation	H_1	H	1 week pi	MFSP	0.65221
Plant growth regulation	H_2	H	1 week pi	MFSP	0.95348
Plant growth regulation	H_3	H	1 week pi	MFSP	1.51917
Plant growth regulation	H_4	H	1 week pi	MFSP	1.47162
Plant growth regulation	H_5	H	1 week pi	MFSP	0.41338
Plant growth regulation	H_6	H	1 week pi	MFSP	0.7077
Plant growth regulation	K_10	K	1 week pi	MFSP	0.0822
Plant growth regulation	K_11	K	1 week pi	MFSP	0.03538
Plant growth regulation	K_12	K	1 week pi	MFSP	0.02949
Plant growth regulation	K_7	K	1 week pi	MFSP	0.56887
Plant growth regulation	K_8	K	1 week pi	MFSP	0.3004
Plant growth regulation	K_9	K	1 week pi	MFSP	0.25178
Plant stress and defence	FD_13	FD	1 week pi	PAD4	2.4499
Plant stress and defence	FD_14	FD	1 week pi	PAD4	0.64044
Plant stress and defence	FD_15	FD	1 week pi	PAD4	1.21516
Plant stress and defence	FD_16	FD	1 week pi	PAD4	1.05357
Plant stress and defence	FD_17	FD	1 week pi	PAD4	0.63608
Plant stress and defence	FD_18	FD	1 week pi	PAD4	0.55098
Plant stress and defence	H_1	H	1 week pi	PAD4	1.03765
Plant stress and defence	H_2	H	1 week pi	PAD4	1.75689
Plant stress and defence	H_3	H	1 week pi	PAD4	1.16969
Plant stress and defence	H_4	H	1 week pi	PAD4	0.45936
Plant stress and defence	H_5	H	1 week pi	PAD4	0.37782
Plant stress and defence	H_6	H	1 week pi	PAD4	0.43593
Plant stress and defence	K_10	K	1 week pi	PAD4	0.27978
Plant stress and defence	K_11	K	1 week pi	PAD4	0.48629
Plant stress and defence	K_12	K	1 week pi	PAD4	0.16958
Plant stress and defence	K_7	K	1 week pi	PAD4	0.60079
Plant stress and defence	K_8	K	1 week pi	PAD4	0.62874
Plant stress and defence	K_9	K	1 week pi	PAD4	0.29433
Plant growth regulation	FD_13	FD	1 week pi	PLE	0.54053
Plant growth regulation	FD_14	FD	1 week pi	PLE	0.64669
Plant growth regulation	FD_15	FD	1 week pi	PLE	0.69146
Plant growth regulation	FD_16	FD	1 week pi	PLE	0.5477
Plant growth regulation	FD_17	FD	1 week pi	PLE	0.67009
Plant growth regulation	FD_18	FD	1 week pi	PLE	1.14256
Plant growth regulation	H_1	H	1 week pi	PLE	0.59092
Plant growth regulation	H_2	H	1 week pi	PLE	0.49216
Plant growth regulation	H_3	H	1 week pi	PLE	0.57854
Plant growth regulation	H_4	H	1 week pi	PLE	0.16069
Plant growth regulation	H_5	H	1 week pi	PLE	0.2052
Plant growth regulation	H_6	H	1 week pi	PLE	0.44935
Plant growth regulation	K_10	K	1 week pi	PLE	0.15438
Plant growth regulation	K_11	K	1 week pi	PLE	0.21607
Plant growth regulation	K_12	K	1 week pi	PLE	0.55266
Plant growth regulation	K_7	K	1 week pi	PLE	0.7976
Plant growth regulation	K_8	K	1 week pi	PLE	0.25217
Plant growth regulation	K_9	K	1 week pi	PLE	0.51069
Plant growth regulation	FD7A	FD	3 weeks pi	AIG2	1.46017
Plant growth regulation	FD7B	FD	3 weeks pi	AIG2	1.12473
Plant growth regulation	FD8A	FD	3 weeks pi	AIG2	0.55876
Plant growth regulation	FD8B	FD	3 weeks pi	AIG2	0.65769
Plant growth regulation	FD9A	FD	3 weeks pi	AIG2	1.07672
Plant growth regulation	FD9B	FD	3 weeks pi	AIG2	1.23218
Plant growth regulation	H7A	H	3 weeks pi	AIG2	1.22553
Plant growth regulation	H7B	H	3 weeks pi	AIG2	0.86338
Plant growth regulation	H8A	H	3 weeks pi	AIG2	1.02732
Plant growth regulation	H8B	H	3 weeks pi	AIG2	0.49527
Plant growth regulation	H9A	H	3 weeks pi	AIG2	0.97044
Plant growth regulation	H9B	H	3 weeks pi	AIG2	0.88622
Plant growth regulation	K7A	K	3 weeks pi	AIG2	1.09418
Plant growth regulation	K7B	K	3 weeks pi	AIG2	0.57041
Plant growth regulation	K8A	K	3 weeks pi	AIG2	0.72343
Plant growth regulation	K8B	K	3 weeks pi	AIG2	0.65407
Plant growth regulation	K9A	K	3 weeks pi	AIG2	0.95584
Plant growth regulation	K9B	K	3 weeks pi	AIG2	1.44975
Plant stress and defence	FD7A	FD	3 weeks pi	ATL2	1.10876
Plant stress and defence	FD7B	FD	3 weeks pi	ATL2	0.69631
Plant stress and defence	FD8A	FD	3 weeks pi	ATL2	0.54817
Plant stress and defence	FD8B	FD	3 weeks pi	ATL2	0.59195
Plant stress and defence	FD9A	FD	3 weeks pi	ATL2	0.93318
Plant stress and defence	FD9B	FD	3 weeks pi	ATL2	1.31521
Plant stress and defence	H7A	H	3 weeks pi	ATL2	1.31893
Plant stress and defence	H7B	H	3 weeks pi	ATL2	2.44888
Plant stress and defence	H8A	H	3 weeks pi	ATL2	1.93028
Plant stress and defence	H8B	H	3 weeks pi	ATL2	1.58522
Plant stress and defence	H9A	H	3 weeks pi	ATL2	1.12173
Plant stress and defence	H9B	H	3 weeks pi	ATL2	1.1912
Plant stress and defence	K7A	K	3 weeks pi	ATL2	2.05999
Plant stress and defence	K7B	K	3 weeks pi	ATL2	1.86404
Plant stress and defence	K8A	K	3 weeks pi	ATL2	2.13417
Plant stress and defence	K8B	K	3 weeks pi	ATL2	1.90881
Plant stress and defence	K9A	K	3 weeks pi	ATL2	0.95059
Plant stress and defence	K9B	K	3 weeks pi	ATL2	3.93272
Plant stress and defence	FD7A	FD	3 weeks pi	BPI	1.46238
Plant stress and defence	FD7B	FD	3 weeks pi	BPI	1.12473
Plant stress and defence	FD8A	FD	3 weeks pi	BPI	0.86898
Plant stress and defence	FD8B	FD	3 weeks pi	BPI	0.71148
Plant stress and defence	FD9A	FD	3 weeks pi	BPI	1.09657
Plant stress and defence	FD9B	FD	3 weeks pi	BPI	0.97416
Plant stress and defence	H7A	H	3 weeks pi	BPI	1.09678
Plant stress and defence	H7B	H	3 weeks pi	BPI	1.13748
Plant stress and defence	H8A	H	3 weeks pi	BPI	1.25364
Plant stress and defence	H8B	H	3 weeks pi	BPI	0.52658
Plant stress and defence	H9A	H	3 weeks pi	BPI	1.2733
Plant stress and defence	H9B	H	3 weeks pi	BPI	0.90516
Plant stress and defence	K7A	K	3 weeks pi	BPI	1.15678
Plant stress and defence	K7B	K	3 weeks pi	BPI	0.77162
Plant stress and defence	K8A	K	3 weeks pi	BPI	1.23532
Plant stress and defence	K8B	K	3 weeks pi	BPI	0.57979
Plant stress and defence	K9A	K	3 weeks pi	BPI	1.29608
Plant stress and defence	K9B	K	3 weeks pi	BPI	1.89396
Hormon metabolism	FD7A	FD	3 weeks pi	CKX5	0.8307
Hormon metabolism	FD7B	FD	3 weeks pi	CKX5	1.12473
Hormon metabolism	FD8A	FD	3 weeks pi	CKX5	0.23489
Hormon metabolism	FD8B	FD	3 weeks pi	CKX5	0.93676
Hormon metabolism	FD9A	FD	3 weeks pi	CKX5	1.05918
Hormon metabolism	FD9B	FD	3 weeks pi	CKX5	0.4431
Hormon metabolism	H7A	H	3 weeks pi	CKX5	0.74287
Hormon metabolism	H7B	H	3 weeks pi	CKX5	0.78883
Hormon metabolism	H8A	H	3 weeks pi	CKX5	0.74045
Hormon metabolism	H8B	H	3 weeks pi	CKX5	0.25745
Hormon metabolism	H9A	H	3 weeks pi	CKX5	0.52073
Hormon metabolism	H9B	H	3 weeks pi	CKX5	0.74844
Hormon metabolism	K7A	K	3 weeks pi	CKX5	0.54654
Hormon metabolism	K7B	K	3 weeks pi	CKX5	0.64243
Hormon metabolism	K8A	K	3 weeks pi	CKX5	0.50234
Hormon metabolism	K8B	K	3 weeks pi	CKX5	0.35643
Hormon metabolism	K9A	K	3 weeks pi	CKX5	1.27237
Hormon metabolism	K9B	K	3 weeks pi	CKX5	0.8527
Cell developement	FD7A	FD	3 weeks pi	FIB	0.73742
Cell developement	FD7B	FD	3 weeks pi	FIB	1.12473
Cell developement	FD8A	FD	3 weeks pi	FIB	0.4477
Cell developement	FD8B	FD	3 weeks pi	FIB	0.85152
Cell developement	FD9A	FD	3 weeks pi	FIB	1.3298
Cell developement	FD9B	FD	3 weeks pi	FIB	0.7098
Cell developement	H7A	H	3 weeks pi	FIB	0.1288
Cell developement	H7B	H	3 weeks pi	FIB	0.11657
Cell developement	H8A	H	3 weeks pi	FIB	0.18682
Cell developement	H8B	H	3 weeks pi	FIB	0.11339
Cell developement	H9A	H	3 weeks pi	FIB	0.15016
Cell developement	H9B	H	3 weeks pi	FIB	0.44784
Cell developement	K7A	K	3 weeks pi	FIB	0.27517
Cell developement	K7B	K	3 weeks pi	FIB	0.15763
Cell developement	K8A	K	3 weeks pi	FIB	0.20921
Cell developement	K8B	K	3 weeks pi	FIB	0.12203
Cell developement	K9A	K	3 weeks pi	FIB	0.66746
Cell developement	K9B	K	3 weeks pi	FIB	0.61384
Cell developement	FD7A	FD	3 weeks pi	GSL5	0.7934
Cell developement	FD7B	FD	3 weeks pi	GSL5	1.03548
Cell developement	FD8A	FD	3 weeks pi	GSL5	0.84223
Cell developement	FD8B	FD	3 weeks pi	GSL5	1.08368
Cell developement	FD9A	FD	3 weeks pi	GSL5	0.88671
Cell developement	FD9B	FD	3 weeks pi	GSL5	1.31705
Cell developement	H7A	H	3 weeks pi	GSL5	1.31893
Cell developement	H7B	H	3 weeks pi	GSL5	0.97679
Cell developement	H8A	H	3 weeks pi	GSL5	0.7864
Cell developement	H8B	H	3 weeks pi	GSL5	0.44098
Cell developement	H9A	H	3 weeks pi	GSL5	0.30827
Cell developement	H9B	H	3 weeks pi	GSL5	0.87062
Cell developement	K7A	K	3 weeks pi	GSL5	0.07995
Cell developement	K7B	K	3 weeks pi	GSL5	0.04852
Cell developement	K8A	K	3 weeks pi	GSL5	0.3683
Cell developement	K8B	K	3 weeks pi	GSL5	0.18862
Cell developement	K9A	K	3 weeks pi	GSL5	0.52825
Cell developement	K9B	K	3 weeks pi	GSL5	0.62972
Hormon metabolism	FD7A	FD	3 weeks pi	JAZ7	0.22604
Hormon metabolism	FD7B	FD	3 weeks pi	JAZ7	0.70785
Hormon metabolism	FD8A	FD	3 weeks pi	JAZ7	0.79094
Hormon metabolism	FD8B	FD	3 weeks pi	JAZ7	1.78212
Hormon metabolism	FD9A	FD	3 weeks pi	JAZ7	2.1541
Hormon metabolism	FD9B	FD	3 weeks pi	JAZ7	2.39968
Hormon metabolism	H7A	H	3 weeks pi	JAZ7	0.04824
Hormon metabolism	H7B	H	3 weeks pi	JAZ7	0.39509
Hormon metabolism	H8A	H	3 weeks pi	JAZ7	0.15075
Hormon metabolism	H8B	H	3 weeks pi	JAZ7	0.15639
Hormon metabolism	H9A	H	3 weeks pi	JAZ7	0.05788
Hormon metabolism	H9B	H	3 weeks pi	JAZ7	0.28948
Hormon metabolism	K7A	K	3 weeks pi	JAZ7	0.08351
Hormon metabolism	K7B	K	3 weeks pi	JAZ7	0.31874
Hormon metabolism	K8A	K	3 weeks pi	JAZ7	0.46676
Hormon metabolism	K8B	K	3 weeks pi	JAZ7	0.63622
Hormon metabolism	K9A	K	3 weeks pi	JAZ7	0.14886
Hormon metabolism	K9B	K	3 weeks pi	JAZ7	0.54706
Plant stress and defence	FD7A	FD	3 weeks pi	LEA	0.0615
Plant stress and defence	FD7B	FD	3 weeks pi	LEA	0.06972
Plant stress and defence	FD8A	FD	3 weeks pi	LEA	0.06103
Plant stress and defence	FD8B	FD	3 weeks pi	LEA	0.02882
Plant stress and defence	FD9A	FD	3 weeks pi	LEA	0.06502
Plant stress and defence	FD9B	FD	3 weeks pi	LEA	0.04206
Plant stress and defence	H7A	H	3 weeks pi	LEA	1.31893
Plant stress and defence	H7B	H	3 weeks pi	LEA	1.11173
Plant stress and defence	H8A	H	3 weeks pi	LEA	1.93459
Plant stress and defence	H8B	H	3 weeks pi	LEA	0.41916
Plant stress and defence	H9A	H	3 weeks pi	LEA	0.9566
Plant stress and defence	H9B	H	3 weeks pi	LEA	0.47239
Plant stress and defence	K7A	K	3 weeks pi	LEA	0.20219
Plant stress and defence	K7B	K	3 weeks pi	LEA	0.02788
Plant stress and defence	K8A	K	3 weeks pi	LEA	0.24492
Plant stress and defence	K8B	K	3 weeks pi	LEA	0.07296
Plant stress and defence	K9A	K	3 weeks pi	LEA	0.14751
Plant stress and defence	K9B	K	3 weeks pi	LEA	0.332
Plant growth regulation	FD7A	FD	3 weeks pi	LHT1	1.45677
Plant growth regulation	FD7B	FD	3 weeks pi	LHT1	1.12473
Plant growth regulation	FD8A	FD	3 weeks pi	LHT1	1.05268
Plant growth regulation	FD8B	FD	3 weeks pi	LHT1	0.85365
Plant growth regulation	FD9A	FD	3 weeks pi	LHT1	1.82378
Plant growth regulation	FD9B	FD	3 weeks pi	LHT1	1.92285
Plant growth regulation	H7A	H	3 weeks pi	LHT1	0.90659
Plant growth regulation	H7B	H	3 weeks pi	LHT1	0.72944
Plant growth regulation	H8A	H	3 weeks pi	LHT1	0.59416
Plant growth regulation	H8B	H	3 weeks pi	LHT1	0.1831
Plant growth regulation	H9A	H	3 weeks pi	LHT1	0.72296
Plant growth regulation	H9B	H	3 weeks pi	LHT1	1.3768
Plant growth regulation	K7A	K	3 weeks pi	LHT1	0.69923
Plant growth regulation	K7B	K	3 weeks pi	LHT1	1.51051
Plant growth regulation	K8A	K	3 weeks pi	LHT1	1.014
Plant growth regulation	K8B	K	3 weeks pi	LHT1	0.47623
Plant growth regulation	K9A	K	3 weeks pi	LHT1	0.99201
Plant growth regulation	K9B	K	3 weeks pi	LHT1	0.50716
Cell developement	FD7A	FD	3 weeks pi	LTP	0.58231
Cell developement	FD7B	FD	3 weeks pi	LTP	0.02791
Cell developement	FD8A	FD	3 weeks pi	LTP	0.03677
Cell developement	FD8B	FD	3 weeks pi	LTP	0.03177
Cell developement	FD9A	FD	3 weeks pi	LTP	0.31466
Cell developement	FD9B	FD	3 weeks pi	LTP	0.92781
Cell developement	H7A	H	3 weeks pi	LTP	1.31893
Cell developement	H7B	H	3 weeks pi	LTP	0.02623
Cell developement	H8A	H	3 weeks pi	LTP	0.14573
Cell developement	H8B	H	3 weeks pi	LTP	0.10992
Cell developement	H9A	H	3 weeks pi	LTP	0.02511
Cell developement	H9B	H	3 weeks pi	LTP	0.08455
Cell developement	K7A	K	3 weeks pi	LTP	0.12626
Cell developement	K7B	K	3 weeks pi	LTP	0.05248
Cell developement	K8A	K	3 weeks pi	LTP	0.51019
Cell developement	K8B	K	3 weeks pi	LTP	0.3674
Cell developement	K9A	K	3 weeks pi	LTP	0.3078
Cell developement	K9B	K	3 weeks pi	LTP	1.66641
Plant growth regulation	FD7A	FD	3 weeks pi	MFSP	1.65251
Plant growth regulation	FD7B	FD	3 weeks pi	MFSP	0.67865
Plant growth regulation	FD8A	FD	3 weeks pi	MFSP	0.60791
Plant growth regulation	FD8B	FD	3 weeks pi	MFSP	0.52429
Plant growth regulation	FD9A	FD	3 weeks pi	MFSP	0.71296
Plant growth regulation	FD9B	FD	3 weeks pi	MFSP	1.20375
Plant growth regulation	H7A	H	3 weeks pi	MFSP	0.55669
Plant growth regulation	H7B	H	3 weeks pi	MFSP	0.53529
Plant growth regulation	H8A	H	3 weeks pi	MFSP	0.39635
Plant growth regulation	H8B	H	3 weeks pi	MFSP	0.09711
Plant growth regulation	H9A	H	3 weeks pi	MFSP	0.64757
Plant growth regulation	H9B	H	3 weeks pi	MFSP	1.06236
Plant growth regulation	K7A	K	3 weeks pi	MFSP	1.40402
Plant growth regulation	K7B	K	3 weeks pi	MFSP	0.76118
Plant growth regulation	K8A	K	3 weeks pi	MFSP	1.04638
Plant growth regulation	K8B	K	3 weeks pi	MFSP	0.56018
Plant growth regulation	K9A	K	3 weeks pi	MFSP	0.75294
Plant growth regulation	K9B	K	3 weeks pi	MFSP	1.71725
Plant stress and defence	FD7A	FD	3 weeks pi	PAD4	0.6919
Plant stress and defence	FD7B	FD	3 weeks pi	PAD4	0.78869
Plant stress and defence	FD8A	FD	3 weeks pi	PAD4	1.54105
Plant stress and defence	FD8B	FD	3 weeks pi	PAD4	1.36326
Plant stress and defence	FD9A	FD	3 weeks pi	PAD4	1.38574
Plant stress and defence	FD9B	FD	3 weeks pi	PAD4	1.68939
Plant stress and defence	H7A	H	3 weeks pi	PAD4	0.62935
Plant stress and defence	H7B	H	3 weeks pi	PAD4	0.81033
Plant stress and defence	H8A	H	3 weeks pi	PAD4	0.77241
Plant stress and defence	H8B	H	3 weeks pi	PAD4	0.32722
Plant stress and defence	H9A	H	3 weeks pi	PAD4	0.48729
Plant stress and defence	H9B	H	3 weeks pi	PAD4	0.44287
Plant stress and defence	K7A	K	3 weeks pi	PAD4	1.19423
Plant stress and defence	K7B	K	3 weeks pi	PAD4	1.32165
Plant stress and defence	K8A	K	3 weeks pi	PAD4	1.0618
Plant stress and defence	K8B	K	3 weeks pi	PAD4	0.54406
Plant stress and defence	K9A	K	3 weeks pi	PAD4	0.85411
Plant stress and defence	K9B	K	3 weeks pi	PAD4	1.01836
Plant growth regulation	FD7A	FD	3 weeks pi	PLE	0.80401
Plant growth regulation	FD7B	FD	3 weeks pi	PLE	0.06161
Plant growth regulation	FD8A	FD	3 weeks pi	PLE	1.54105
Plant growth regulation	FD8B	FD	3 weeks pi	PLE	1.30814
Plant growth regulation	FD9A	FD	3 weeks pi	PLE	0.28404
Plant growth regulation	FD9B	FD	3 weeks pi	PLE	0.29282
Plant growth regulation	H7A	H	3 weeks pi	PLE	0.47022
Plant growth regulation	H7B	H	3 weeks pi	PLE	0.0272
Plant growth regulation	H8A	H	3 weeks pi	PLE	0.2259
Plant growth regulation	H8B	H	3 weeks pi	PLE	5.29366
Plant growth regulation	H9A	H	3 weeks pi	PLE	0.369
Plant growth regulation	H9B	H	3 weeks pi	PLE	0.4056
Plant growth regulation	K7A	K	3 weeks pi	PLE	0.83404
Plant growth regulation	K7B	K	3 weeks pi	PLE
Plant growth regulation	K8A	K	3 weeks pi	PLE	0.01227
Plant growth regulation	K8B	K	3 weeks pi	PLE	3.81122
Plant growth regulation	K9A	K	3 weeks pi	PLE	0.08145
Plant growth regulation	K9B	K	3 weeks pi	PLE	0.65232
Plant growth regulation	55	H	4 weeks pi	AIG2	1.47926
Plant growth regulation	56	H	4 weeks pi	AIG2	1.36089
Plant growth regulation	57	H	4 weeks pi	AIG2	1.14666
Plant growth regulation	58	H	4 weeks pi	AIG2	1.52006
Plant growth regulation	59	H	4 weeks pi	AIG2	0.56001
Plant growth regulation	60	H	4 weeks pi	AIG2	0.73364
Plant growth regulation	61	K	4 weeks pi	AIG2	0.363
Plant growth regulation	62	K	4 weeks pi	AIG2	0.39743
Plant growth regulation	63	K	4 weeks pi	AIG2	0.3391
Plant growth regulation	64	K	4 weeks pi	AIG2	0.36195
Plant growth regulation	65	FD	4 weeks pi	AIG2	0.44123
Plant growth regulation	66	FD	4 weeks pi	AIG2	0.34178
Plant growth regulation	67	FD	4 weeks pi	AIG2	0.43488
Plant growth regulation	68	FD	4 weeks pi	AIG2	0.45997
Plant growth regulation	69	FD	4 weeks pi	AIG2	0.48855
Plant growth regulation	70	FD	4 weeks pi	AIG2	0.37917
Plant stress and defence	55	H	4 weeks pi	ATL2	0.90924
Plant stress and defence	56	H	4 weeks pi	ATL2	1.36089
Plant stress and defence	57	H	4 weeks pi	ATL2	0.80269
Plant stress and defence	58	H	4 weeks pi	ATL2	1.05255
Plant stress and defence	59	H	4 weeks pi	ATL2	1.12778
Plant stress and defence	60	H	4 weeks pi	ATL2	0.9101
Plant stress and defence	61	K	4 weeks pi	ATL2	0.66161
Plant stress and defence	62	K	4 weeks pi	ATL2	0.753
Plant stress and defence	63	K	4 weeks pi	ATL2	0.89808
Plant stress and defence	64	K	4 weeks pi	ATL2	0.64415
Plant stress and defence	65	FD	4 weeks pi	ATL2	0.66257
Plant stress and defence	66	FD	4 weeks pi	ATL2	0.77589
Plant stress and defence	67	FD	4 weeks pi	ATL2	0.78255
Plant stress and defence	68	FD	4 weeks pi	ATL2	0.95415
Plant stress and defence	69	FD	4 weeks pi	ATL2	0.25153
Plant stress and defence	70	FD	4 weeks pi	ATL2	1.02056
Plant stress and defence	55	H	4 weeks pi	BPI	1.07872
Plant stress and defence	56	H	4 weeks pi	BPI	0.84969
Plant stress and defence	57	H	4 weeks pi	BPI	1.27705
Plant stress and defence	58	H	4 weeks pi	BPI	0.92552
Plant stress and defence	59	H	4 weeks pi	BPI	0.91571
Plant stress and defence	60	H	4 weeks pi	BPI	1.19831
Plant stress and defence	61	K	4 weeks pi	BPI	0.53318
Plant stress and defence	62	K	4 weeks pi	BPI	0.36497
Plant stress and defence	63	K	4 weeks pi	BPI	0.26514
Plant stress and defence	64	K	4 weeks pi	BPI	0.35108
Plant stress and defence	65	FD	4 weeks pi	BPI	0.37122
Plant stress and defence	66	FD	4 weeks pi	BPI	0.3332
Plant stress and defence	68	FD	4 weeks pi	BPI	0.68658
Plant stress and defence	69	FD	4 weeks pi	BPI	0.57438
Plant stress and defence	70	FD	4 weeks pi	BPI	0.46018
Hormon metabolism	55	H	4 weeks pi	CKX5	0.23534
Hormon metabolism	56	H	4 weeks pi	CKX5	0.20955
Hormon metabolism	57	H	4 weeks pi	CKX5	1.10779
Hormon metabolism	58	H	4 weeks pi	CKX5	0.86293
Hormon metabolism	59	H	4 weeks pi	CKX5	1.22587
Hormon metabolism	60	H	4 weeks pi	CKX5	1.19831
Hormon metabolism	61	K	4 weeks pi	CKX5	0.42083
Hormon metabolism	62	K	4 weeks pi	CKX5	0.39096
Hormon metabolism	63	K	4 weeks pi	CKX5	0.19238
Hormon metabolism	64	K	4 weeks pi	CKX5	0.14528
Hormon metabolism	65	FD	4 weeks pi	CKX5	0.57114
Hormon metabolism	66	FD	4 weeks pi	CKX5	0.36565
Hormon metabolism	67	FD	4 weeks pi	CKX5	0.28793
Hormon metabolism	68	FD	4 weeks pi	CKX5	0.24324
Hormon metabolism	69	FD	4 weeks pi	CKX5	0.15252
Hormon metabolism	70	FD	4 weeks pi	CKX5	0.11816
Cell developement	55	H	4 weeks pi	FIB	1.30732
Cell developement	56	H	4 weeks pi	FIB	0.94272
Cell developement	57	H	4 weeks pi	FIB	1.63238
Cell developement	58	H	4 weeks pi	FIB	2.37334
Cell developement	59	H	4 weeks pi	FIB	0.55407
Cell developement	60	H	4 weeks pi	FIB	1.04863
Cell developement	61	K	4 weeks pi	FIB	0.43052
Cell developement	62	K	4 weeks pi	FIB	0.29875
Cell developement	63	K	4 weeks pi	FIB	0.11124
Cell developement	64	K	4 weeks pi	FIB	0.14041
Cell developement	65	FD	4 weeks pi	FIB	0.14472
Cell developement	66	FD	4 weeks pi	FIB	0.11249
Cell developement	67	FD	4 weeks pi	FIB	0.21046
Cell developement	68	FD	4 weeks pi	FIB	0.16933
Cell developement	69	FD	4 weeks pi	FIB	0.27496
Cell developement	70	FD	4 weeks pi	FIB	0.1839
Cell developement	55	H	4 weeks pi	GSL5	0.52133
Cell developement	56	H	4 weeks pi	GSL5	0.6454
Cell developement	57	H	4 weeks pi	GSL5	0.85426
Cell developement	58	H	4 weeks pi	GSL5	0.85583
Cell developement	59	H	4 weeks pi	GSL5	1.6734
Cell developement	60	H	4 weeks pi	GSL5	1.19831
Cell developement	61	K	4 weeks pi	GSL5	0.31742
Cell developement	62	K	4 weeks pi	GSL5	0.28803
Cell developement	63	K	4 weeks pi	GSL5	0.21999
Cell developement	64	K	4 weeks pi	GSL5	0.32443
Cell developement	65	FD	4 weeks pi	GSL5	0.2699
Cell developement	66	FD	4 weeks pi	GSL5	0.20013
Cell developement	67	FD	4 weeks pi	GSL5	0.18742
Cell developement	68	FD	4 weeks pi	GSL5	0.25271
Cell developement	69	FD	4 weeks pi	GSL5	0.10849
Cell developement	70	FD	4 weeks pi	GSL5	0.18825
Hormon metabolism	55	H	4 weeks pi	JAZ7	0.19926
Hormon metabolism	56	H	4 weeks pi	JAZ7	0.75424
Hormon metabolism	57	H	4 weeks pi	JAZ7	0.48108
Hormon metabolism	58	H	4 weeks pi	JAZ7	1.20218
Hormon metabolism	59	H	4 weeks pi	JAZ7	1.22559
Hormon metabolism	60	H	4 weeks pi	JAZ7	1.19831
Hormon metabolism	61	K	4 weeks pi	JAZ7	0.3525
Hormon metabolism	62	K	4 weeks pi	JAZ7	0.43447
Hormon metabolism	63	K	4 weeks pi	JAZ7	0.35414
Hormon metabolism	64	K	4 weeks pi	JAZ7	0.35771
Hormon metabolism	65	FD	4 weeks pi	JAZ7	0.41302
Hormon metabolism	66	FD	4 weeks pi	JAZ7	0.357
Hormon metabolism	67	FD	4 weeks pi	JAZ7	0.33071
Hormon metabolism	68	FD	4 weeks pi	JAZ7	0.53053
Hormon metabolism	69	FD	4 weeks pi	JAZ7	0.05483
Hormon metabolism	70	FD	4 weeks pi	JAZ7	0.14258
Plant stress and defence	55	H	4 weeks pi	LEA	0.38387
Plant stress and defence	56	H	4 weeks pi	LEA	1.36089
Plant stress and defence	57	H	4 weeks pi	LEA	0.58452
Plant stress and defence	58	H	4 weeks pi	LEA	0.53492
Plant stress and defence	59	H	4 weeks pi	LEA	0.16916
Plant stress and defence	60	H	4 weeks pi	LEA	0.6736
Plant stress and defence	61	K	4 weeks pi	LEA	0.22059
Plant stress and defence	62	K	4 weeks pi	LEA	0.24839
Plant stress and defence	63	K	4 weeks pi	LEA	0.17211
Plant stress and defence	64	K	4 weeks pi	LEA	0.07164
Plant stress and defence	65	FD	4 weeks pi	LEA	0.30512
Plant stress and defence	66	FD	4 weeks pi	LEA	0.19261
Plant stress and defence	67	FD	4 weeks pi	LEA	0.58667
Plant stress and defence	68	FD	4 weeks pi	LEA	0.35738
Plant stress and defence	69	FD	4 weeks pi	LEA	0.20151
Plant stress and defence	70	FD	4 weeks pi	LEA	0.39505
Plant growth regulation	55	H	4 weeks pi	LHT1	0.55042
Plant growth regulation	56	H	4 weeks pi	LHT1	0.62077
Plant growth regulation	57	H	4 weeks pi	LHT1	0.71845
Plant growth regulation	58	H	4 weeks pi	LHT1	0.58491
Plant growth regulation	59	H	4 weeks pi	LHT1	1.08488
Plant growth regulation	60	H	4 weeks pi	LHT1	1.19831
Plant growth regulation	61	K	4 weeks pi	LHT1	0.2746
Plant growth regulation	62	K	4 weeks pi	LHT1	0.14895
Plant growth regulation	63	K	4 weeks pi	LHT1	0.11591
Plant growth regulation	64	K	4 weeks pi	LHT1	0.08793
Plant growth regulation	65	FD	4 weeks pi	LHT1	0.16682
Plant growth regulation	66	FD	4 weeks pi	LHT1	0.13386
Plant growth regulation	67	FD	4 weeks pi	LHT1	0.12355
Plant growth regulation	68	FD	4 weeks pi	LHT1	0.21549
Plant growth regulation	69	FD	4 weeks pi	LHT1	0.16754
Plant growth regulation	70	FD	4 weeks pi	LHT1	0.15712
Cell developement	55	H	4 weeks pi	LTP	0.2225
Cell developement	56	H	4 weeks pi	LTP	1.22684
Cell developement	57	H	4 weeks pi	LTP	0.22792
Cell developement	58	H	4 weeks pi	LTP	0.40379
Cell developement	59	H	4 weeks pi	LTP	0.19449
Cell developement	60	H	4 weeks pi	LTP	0.10969
Cell developement	61	K	4 weeks pi	LTP	0.064
Cell developement	62	K	4 weeks pi	LTP	1.36021
Cell developement	63	K	4 weeks pi	LTP	0.27024
Cell developement	64	K	4 weeks pi	LTP	0.32848
Cell developement	65	FD	4 weeks pi	LTP	0.18591
Cell developement	66	FD	4 weeks pi	LTP	0.06236
Cell developement	67	FD	4 weeks pi	LTP	0.51324
Cell developement	68	FD	4 weeks pi	LTP
Cell developement	69	FD	4 weeks pi	LTP	2.06726
Cell developement	70	FD	4 weeks pi	LTP	0.10188
Cell developement	55	H	4 weeks pi	MFSP	0.98376
Cell developement	56	H	4 weeks pi	MFSP	0.58115
Cell developement	57	H	4 weeks pi	MFSP	0.86129
Cell developement	58	H	4 weeks pi	MFSP	0.80293
Cell developement	59	H	4 weeks pi	MFSP	1.1186
Cell developement	60	H	4 weeks pi	MFSP	1.19831
Cell developement	61	K	4 weeks pi	MFSP	0.91674
Cell developement	62	K	4 weeks pi	MFSP	0.98634
Cell developement	63	K	4 weeks pi	MFSP	0.83578
Cell developement	64	K	4 weeks pi	MFSP	1.17978
Cell developement	65	FD	4 weeks pi	MFSP	0.43921
Cell developement	66	FD	4 weeks pi	MFSP	0.91686
Cell developement	67	FD	4 weeks pi	MFSP	0.66882
Cell developement	68	FD	4 weeks pi	MFSP	0.68435
Cell developement	69	FD	4 weeks pi	MFSP	1.62314
Cell developement	70	FD	4 weeks pi	MFSP	0.59024
Cell developement	55	H	4 weeks pi	PAD4	0.55413
Cell developement	56	H	4 weeks pi	PAD4	0.92815
Cell developement	57	H	4 weeks pi	PAD4	0.69322
Cell developement	58	H	4 weeks pi	PAD4	1.2403
Cell developement	59	H	4 weeks pi	PAD4	1.89763
Plant growth regulation	60	H	4 weeks pi	PAD4	0.98317
Plant growth regulation	61	K	4 weeks pi	PAD4	0.30026
Plant growth regulation	62	K	4 weeks pi	PAD4	0.23039
Plant growth regulation	63	K	4 weeks pi	PAD4	0.27389
Plant growth regulation	64	K	4 weeks pi	PAD4	0.15577
Plant growth regulation	65	FD	4 weeks pi	PAD4	0.36124
Plant growth regulation	66	FD	4 weeks pi	PAD4	0.25026
Plant growth regulation	67	FD	4 weeks pi	PAD4	0.17634
Plant growth regulation	68	FD	4 weeks pi	PAD4	0.37332
Plant growth regulation	69	FD	4 weeks pi	PAD4	0.08296
Plant growth regulation	70	FD	4 weeks pi	PAD4	0.33093
Plant growth regulation	55	H	4 weeks pi	PLE	0.43082
Plant growth regulation	56	H	4 weeks pi	PLE	1.36089
Plant growth regulation	57	H	4 weeks pi	PLE	0.11321
Plant growth regulation	58	H	4 weeks pi	PLE	0.88036
Plant growth regulation	59	H	4 weeks pi	PLE	0.24113
Plant growth regulation	60	H	4 weeks pi	PLE	0.18918
Plant growth regulation	61	K	4 weeks pi	PLE	0.17233
Plant growth regulation	62	K	4 weeks pi	PLE	0
Plant growth regulation	63	K	4 weeks pi	PLE	0.54071
Plant growth regulation	64	K	4 weeks pi	PLE	0.12872
Plant growth regulation	65	FD	4 weeks pi	PLE	0.4807
Plant growth regulation	66	FD	4 weeks pi	PLE	0.24786
Plant growth regulation	67	FD	4 weeks pi	PLE	0.37715
Plant growth regulation	68	FD	4 weeks pi	PLE	0.67942
Plant growth regulation	69	FD	4 weeks pi	PLE	0.53387
Plant growth regulation	70	FD	4 weeks pi	PLE	0.85266
