# Supplementary material for: Identification of Genes Involved in Resistance to Flavescence Dorée Disease of Grapevine: A Model Study Using Arabidopsis thaliana
Source: Mol Plant Pathol. 2026 May 18;27(5):e70273. doi: 10.1111/mpp.70273 (PMC13181333; doi:10.1111/mpp.70273)
Supplement: Supplementary file 3 — Table S3: List of Arabidopsis thaliana primers designed in this study for the amplification of the selected target and reference genes. Amplified genes are grouped according to their GO function and identified by their Locus name and Gene locus. Amplicon sizes, and PCR efficiency are also reported. In bold, reference genes selected for this study. [file MPP-27-e70273-s003.xlsx]

## Sheet: Table S3
Table S3. List of Arabidopsis thaliana primers designed in this study for the amplification of the selected target and reference genes. Amplified genes are grouped according to their GO function, and identified by their Locus name and Gene locus . Amplicon sizes, and PCR efficiency are also reported. In bold, reference genes selected for this study.
FUNCTION	GENE NAME	GENE LOCUS	PRIMER NAME	SEQUENCE	AMPLICON (bp)	EFFICIENCY (%)	REFERENCE
Plant stress and defence	NHL26 (LEA)	AT5G53730.1	LEA_F	cattgcgccaagaaaggagg	144	0.919	This study
			LEA_R	gagggagaactcgggtctct
	ATL2	AT3G16720	ATL2_F	aagcgcttcgtctcctatcg	103	0.929	This study
			ATL2_R	actctcttctcctccccgtt
	BPI	AT1G04970.2	BPI_F	tttgtcctcacctccgcttg	133	0.882	This study
			BPI_R	tccccggatcatcaaggaga
	PAD4	AT3G52430	PAD4_F	aagagtggttggatgaggcg	175	0.952	This study
			PAD4_R	ttcagattcgcctcccacac
Hormon metabolism	JAZ7	AT2G34600	JAZ7_F	tctacaacgggcacatgtgt	127	0.906	This study
			JAZ7_R	ggatccgaaccgtctgaact
	CKX5	AT1G75450	CKX5_1F	ggagccatagatgtcgacgg	125	0.995	This study
			CKX5_1R	tcggccgatgatggatgaag
Plant growth regulation	AIG2-like	AT3G28930	AIG2_F	ccgatctggtgacgcttctt	118	0.97	This study
			AIG2_R	gacgtgatagcccgatccag
	LHT1	AT5G40780	LHT1_F	gtgccgcaacaattgatcgt	199	86.7%	This study
			LHT1_R	gagaaacgccggagatggaa
	MFSP	AT2G16660	MFSP_F	atgtctcacggcggttttct	122	0.778	This study
			MFSP_R	gatacacggcgacaacaacg
	PLE	AT5G51600	PLE_F	aagaagaacaccgtcggcaa	138	0.914	This study
			PLE_R	caccggtcgacattcttgga
Cell developement	GSL5 (PMR4)	AT4G03550	GSL5_F	atcaggtcgaggccaacaag	150	1	This study
			GSL5_R	agaaacacggccagcgaata
	PAP1 (FIB)	AT4G04020.1	FIB_F	ggagtctctgttcatcggcc	154	0.975	This study
			FIB_R	ttagcctctccgtctcctcc
	LTP	AT2G15050	LTP_F	gcgccattcttctttccgac	113	0.916	This study
			LTP_R	tccacacttgtaaccgacgg
Reference genes	SYP43	AT3G05710	DNAJ_F	gtttaaaccaagccccacct	107	96.80%	Czechowski et al. 2005
			DNAJ_R	taccaaaagaaggcctcgtg
	DNAJ	AT5G01390	SYP43_F	aaggatctgtcagcgcttgt	141	98.70%	This study
			SYP43_R	tgcagctgtttgagaccatc
	TOPP4	AT2G39840	TOPP4_F	caggaaagcaagtccagctc	182	84.30%	Czechowski et al. 2005
		AT2G39840	TOPP4_R	actaggagggaagccaccat
	TIP41-like	AT4G34270	Tip41_F	gtgaaaactgttggagagaagcaa	61	0.955	Czechowski et al. 2005
			Tip41_R	tcaactggataccctttcgca
	SAND family	AT2G28390	SAND_F	aactctatgcagcatttgatccact	61	0.936	Czechowski et al. 2005
			SAND_R	tgattgcatatctttatcgccatc
Reference
Czechowski T, Stitt M, Altmann T, Udvardi MK, Scheible WR. Genome-wide identification and testing of superior reference genes for transcript normalization in Arabidopsis. Plant Physiol. 2005 Sep;139(1):5-17. doi: 10.1104/pp.105.063743.
