# Supplementary material for: Identification of Genes Involved in Resistance to Flavescence Dorée Disease of Grapevine: A Model Study Using Arabidopsis thaliana
Source: Mol Plant Pathol. 2026 May 18;27(5):e70273. doi: 10.1111/mpp.70273 (PMC13181333; doi:10.1111/mpp.70273)
Supplement: Supplementary file 4 — Table S4: Variability of the relative gene expression for the selected genes following the three treatments (FD; K; H) at different times post‐inoculation. Comparisons in relative gene expression among treatments and times post inoculation were performed using one‐way ANOVA (one for each target gene), followed by Tukey's post hoc test with significance level set at 0.05. Plants were exposed to infected insects (FD), healthy insects (K), no insects (H). [file MPP-27-e70273-s007.xlsx]

## Sheet: Table S4
Table S4. Variability of the relative gene expression for the selected genes following the three treatments (FD; K; H) at different times post inoculation. Comparisons in relative gene expression among treatments and times post inoculation were performed using one-way Anova (one for each target gene), followed by Tukey's post hoc test with significance level set at 0.05. Plants were exposed to in…
FUNCTION	TARGET GENE	TREATMENT	SAMPLING DATE	MEAN RELATIVE EXPRESSION	SE	DF	LOWER.CL	UPPER.CL	.GROUP
Cell developement	FIB	FD	1 week pi	0,479	0,134	43	0,150	0,807	a
Cell developement	FIB	K	1 week pi	0,566	0,134	43	0,238	0,894	ab
Cell developement	FIB	H	1 week pi	0,955	0,134	43	0,627	1,283	b
Cell developement	FIB	FD	3 weeks pi	0,867	0,134	43	0,539	1,195	b
Cell developement	FIB	K	3 weeks pi	0,341	0,134	43	0,013	0,669	a
Cell developement	FIB	H	3 weeks pi	0,191	0,134	43	-0,138	0,519	a
Cell developement	FIB	FD	4 weeks pi	0,183	0,134	43	-0,146	0,511	a
Cell developement	FIB	K	4 weeks pi	0,245	0,164	43	-0,157	0,647	a
Cell developement	FIB	H	4 weeks pi	1,310	0,134	43	0,981	1,638	b
Cell developement	GSL5	FD	1 week pi	0,807	0,118	43	0,518	1,096	a
Cell developement	GSL5	K	1 week pi	0,564	0,118	43	0,275	0,853	a
Cell developement	GSL5	H	1 week pi	1,243	0,118	43	0,954	1,532	b
Cell developement	GSL5	FD	3 weeks pi	0,993	0,118	43	0,704	1,282	b
Cell developement	GSL5	K	3 weeks pi	0,307	0,118	43	0,018	0,596	a
Cell developement	GSL5	H	3 weeks pi	0,784	0,118	43	0,495	1,073	b
Cell developement	GSL5	FD	4 weeks pi	0,201	0,118	43	-0,088	0,490	a
Cell developement	GSL5	K	4 weeks pi	0,287	0,145	43	-0,067	0,641	a
Cell developement	GSL5	H	4 weeks pi	0,958	0,118	43	0,669	1,247	b
Cell developement	LTP	FD	1 week pi	0,334	0,203	42	-0,162	0,831	a
Cell developement	LTP	K	1 week pi	0,493	0,203	42	-0,004	0,989	a
Cell developement	LTP	H	1 week pi	0,063	0,203	42	-0,433	0,559	a
Cell developement	LTP	FD	3 weeks pi	0,320	0,203	42	-0,176	0,816	a
Cell developement	LTP	K	3 weeks pi	0,505	0,203	42	0,009	1,001	a
Cell developement	LTP	H	3 weeks pi	0,285	0,203	42	-0,211	0,781	a
Cell developement	LTP	FD	4 weeks pi	0,586	0,222	42	0,043	1,130	a
Cell developement	LTP	K	4 weeks pi	0,506	0,248	42	-0,102	1,113	a
Cell developement	LTP	H	4 weeks pi	0,398	0,203	42	-0,099	0,894	a
Hormon metabolism	CKX5	FD	1 week pi	0,718	0,120	43	0,424	1,011	a
Hormon metabolism	CKX5	K	1 week pi	0,452	0,120	43	0,158	0,746	a
Hormon metabolism	CKX5	H	1 week pi	0,523	0,120	43	0,229	0,817	a
Hormon metabolism	CKX5	FD	3 weeks pi	0,772	0,120	43	0,478	1,065	a
Hormon metabolism	CKX5	K	3 weeks pi	0,695	0,120	43	0,402	0,989	a
Hormon metabolism	CKX5	H	3 weeks pi	0,633	0,120	43	0,340	0,927	a
Hormon metabolism	CKX5	FD	4 weeks pi	0,290	0,120	43	-0,004	0,583	a
Hormon metabolism	CKX5	K	4 weeks pi	0,287	0,147	43	-0,072	0,647	a
Hormon metabolism	CKX5	H	4 weeks pi	0,807	0,120	43	0,513	1,100	b
Hormon metabolism	JAZ7	FD	1 week pi	0,724	0,183	43	0,277	1,172	a
Hormon metabolism	JAZ7	K	1 week pi	0,708	0,183	43	0,260	1,156	a
Hormon metabolism	JAZ7	H	1 week pi	1,105	0,183	43	0,658	1,553	a
Hormon metabolism	JAZ7	FD	3 weeks pi	1,343	0,183	43	0,896	1,791	b
Hormon metabolism	JAZ7	K	3 weeks pi	0,367	0,183	43	-0,081	0,815	a
Hormon metabolism	JAZ7	H	3 weeks pi	0,183	0,183	43	-0,265	0,631	a
Hormon metabolism	JAZ7	FD	4 weeks pi	0,305	0,183	43	-0,143	0,753	a
Hormon metabolism	JAZ7	K	4 weeks pi	0,375	0,224	43	-0,174	0,923	a
Hormon metabolism	JAZ7	H	4 weeks pi	0,843	0,183	43	0,396	1,291	a
Plant growth regulation	AIG2	FD	1 week pi	1,086	0,139	43	0,746	1,427	a
Plant growth regulation	AIG2	K	1 week pi	1,017	0,139	43	0,677	1,358	a
Plant growth regulation	AIG2	H	1 week pi	1,229	0,139	43	0,889	1,570	a
Plant growth regulation	AIG2	FD	3 weeks pi	1,018	0,139	43	0,678	1,359	a
Plant growth regulation	AIG2	K	3 weeks pi	0,908	0,139	43	0,567	1,248	a
Plant growth regulation	AIG2	H	3 weeks pi	0,911	0,139	43	0,571	1,252	a
Plant growth regulation	AIG2	FD	4 weeks pi	0,424	0,139	43	0,084	0,765	a
Plant growth regulation	AIG2	K	4 weeks pi	0,365	0,170	43	-0,052	0,782	a
Plant growth regulation	AIG2	H	4 weeks pi	1,133	0,139	43	0,793	1,474	b
Plant growth regulation	LHT1	FD	1 week pi	1,233	0,170	43	0,817	1,649	a
Plant growth regulation	LHT1	K	1 week pi	0,782	0,170	43	0,366	1,198	a
Plant growth regulation	LHT1	H	1 week pi	0,768	0,170	43	0,352	1,184	a
Plant growth regulation	LHT1	FD	3 weeks pi	1,372	0,170	43	0,956	1,788	b
Plant growth regulation	LHT1	K	3 weeks pi	0,867	0,170	43	0,451	1,283	ab
Plant growth regulation	LHT1	H	3 weeks pi	0,752	0,170	43	0,336	1,168	a
Plant growth regulation	LHT1	FD	4 weeks pi	0,161	0,170	43	-0,255	0,577	a
Plant growth regulation	LHT1	K	4 weeks pi	0,157	0,208	43	-0,353	0,666	ab
Plant growth regulation	LHT1	H	4 weeks pi	0,793	0,170	43	0,377	1,209	b
Plant growth regulation	MFSP	FD	1 week pi	0,006	0,138	43	-0,332	0,344	a
Plant growth regulation	MFSP	K	1 week pi	0,211	0,138	43	-0,126	0,549	a
Plant growth regulation	MFSP	H	1 week pi	0,953	0,138	43	0,615	1,291	b
Plant growth regulation	MFSP	FD	3 weeks pi	0,897	0,138	43	0,559	1,234	ab
Plant growth regulation	MFSP	K	3 weeks pi	1,040	0,138	43	0,703	1,378	b
Plant growth regulation	MFSP	H	3 weeks pi	0,549	0,138	43	0,211	0,887	a
Plant growth regulation	MFSP	FD	4 weeks pi	0,820	0,138	43	0,483	1,158	a
Plant growth regulation	MFSP	K	4 weeks pi	0,980	0,169	43	0,566	1,393	a
Plant growth regulation	MFSP	H	4 weeks pi	0,924	0,138	43	0,587	1,262	a
Plant growth regulation	PLE	FD	1 week pi	0,707	0,372	42	-0,205	1,618	a
Plant growth regulation	PLE	K	1 week pi	0,414	0,372	42	-0,498	1,326	a
Plant growth regulation	PLE	H	1 week pi	0,413	0,372	42	-0,499	1,325	a
Plant growth regulation	PLE	FD	3 weeks pi	0,715	0,372	42	-0,197	1,627	a
Plant growth regulation	PLE	K	3 weeks pi	1,078	0,408	42	0,079	2,077	a
Plant growth regulation	PLE	H	3 weeks pi	1,132	0,372	42	0,220	2,044	a
Plant growth regulation	PLE	FD	4 weeks pi	0,529	0,372	42	-0,383	1,440	a
Plant growth regulation	PLE	K	4 weeks pi	0,210	0,456	42	-0,906	1,327	a
Plant growth regulation	PLE	H	4 weeks pi	0,536	0,372	42	-0,376	1,448	a
Plant stress and defence	ATL2	FD	1 week pi	1,564	0,203	43	1,068	2,060	a
Plant stress and defence	ATL2	K	1 week pi	1,278	0,203	43	0,782	1,774	a
Plant stress and defence	ATL2	H	1 week pi	1,474	0,203	43	0,978	1,970	a
Plant stress and defence	ATL2	FD	3 weeks pi	0,866	0,203	43	0,370	1,362	a
Plant stress and defence	ATL2	K	3 weeks pi	2,142	0,203	43	1,646	2,638	b
Plant stress and defence	ATL2	H	3 weeks pi	1,599	0,203	43	1,103	2,095	b
Plant stress and defence	ATL2	FD	4 weeks pi	0,741	0,203	43	0,245	1,237	a
Plant stress and defence	ATL2	K	4 weeks pi	0,739	0,248	43	0,132	1,347	a
Plant stress and defence	ATL2	H	4 weeks pi	1,027	0,203	43	0,531	1,523	a
Plant stress and defence	BPI	FD	1 week pi	1,148	0,109	42	0,881	1,416	a
Plant stress and defence	BPI	K	1 week pi	1,118	0,109	42	0,851	1,385	a
Plant stress and defence	BPI	H	1 week pi	0,849	0,109	42	0,581	1,116	a
Plant stress and defence	BPI	FD	3 weeks pi	1,040	0,109	42	0,772	1,307	a
Plant stress and defence	BPI	K	3 weeks pi	1,156	0,109	42	0,888	1,423	a
Plant stress and defence	BPI	H	3 weeks pi	1,032	0,109	42	0,765	1,300	a
Plant stress and defence	BPI	FD	4 weeks pi	0,485	0,120	42	0,192	0,778	a
Plant stress and defence	BPI	K	4 weeks pi	0,379	0,134	42	0,051	0,706	a
Plant stress and defence	BPI	H	4 weeks pi	1,041	0,109	42	0,773	1,308	b
Plant stress and defence	LEA	FD	1 week pi	0,655	0,142	43	0,308	1,001	a
Plant stress and defence	LEA	K	1 week pi	0,855	0,142	43	0,509	1,202	a
Plant stress and defence	LEA	H	1 week pi	0,858	0,142	43	0,512	1,205	a
Plant stress and defence	LEA	FD	3 weeks pi	0,055	0,142	43	-0,292	0,401	a
Plant stress and defence	LEA	K	3 weeks pi	0,171	0,142	43	-0,175	0,518	a
Plant stress and defence	LEA	H	3 weeks pi	1036	0,142	43	0,689	1,382	b
Plant stress and defence	LEA	FD	4 weeks pi	0,340	0,142	43	-0,007	0,686	a
Plant stress and defence	LEA	K	4 weeks pi	0,178	0,173	43	-0,246	0,603	a
Plant stress and defence	LEA	H	4 weeks pi	0,618	0,142	43	0,271	0,964	a
Plant stress and defence	PAD4	FD	1 week pi	1,091	0,163	43	0,692	1,490	b
Plant stress and defence	PAD4	K	1 week pi	0,410	0,163	43	0,011	0,809	a
Plant stress and defence	PAD4	H	1 week pi	0,873	0,163	43	0,474	1,272	ab
Plant stress and defence	PAD4	FD	3 weeks pi	1,243	0,163	43	0,844	1,643	b
Plant stress and defence	PAD4	K	3 weeks pi	0,999	0,163	43	0,600	1,398	ab
Plant stress and defence	PAD4	H	3 weeks pi	0,578	0,163	43	0,179	0,978	a
Plant stress and defence	PAD4	FD	4 weeks pi	0,263	0,163	43	-0,137	0,662	a
Plant stress and defence	PAD4	K	4 weeks pi	0,240	0,200	43	-0,249	0,729	a
Plant stress and defence	PAD4	H	4 weeks pi	1,049	0,163	43	0,650	1,449	b
