# Supplementary material for: Identification of Genes Involved in Resistance to Flavescence Dorée Disease of Grapevine: A Model Study Using Arabidopsis thaliana
Source: Mol Plant Pathol. 2026 May 18;27(5):e70273. doi: 10.1111/mpp.70273 (PMC13181333; doi:10.1111/mpp.70273)
Supplement: Supplementary file 5 — Table S5: Output of permutation test on results of RDA to assess the significance of constraint variables. [file MPP-27-e70273-s001.xlsx]

## Sheet:  Table S5
Table S5. Output of permutation test on results of RDA to assess the significance of constraint variables.
Variable	Df	Variance	F	P
Treatment	2	0.258658	2.57222	0.002
Sampling_date	2	0.461227	4.58665	0.001
Treatment:Sampling_date	4	0.659894	3.28114	0.001
Residual	43	2.16201
