# Supplementary material for: Identification of Genes Involved in Resistance to Flavescence Dorée Disease of Grapevine: A Model Study Using Arabidopsis thaliana
Source: Mol Plant Pathol. 2026 May 18;27(5):e70273. doi: 10.1111/mpp.70273 (PMC13181333; doi:10.1111/mpp.70273)
Supplement: Supplementary file 6 — Table S6: List of Arabidopsis thaliana mutants used in this study. [file MPP-27-e70273-s009.xlsx]

## Sheet: Table S6
Table S6. List of Arabidopsis thaliana mutants used in this study.
MUTANTS	NASC ID	MUTATION POSITION	Gene regulation	SEED GERMINATION
Ltp	N679987	Promoter	Up	Yes
Ckx5	N673281	Exon	Down	Yes
Pad4	N696227	Exon	Down	Yes
Atl2	N24973	Exon	Down	No
Mfsp	N596499	Exon	Down	Yes
Gsl5	N687279	Exon	Down	Yes
Fib	N524528	Exon	Down	Yes
Jaz7	N540835	Promoter	Up	Yes
Pad4/Pmr4	N67158	Exon/Exon	Down	Yes
