# Supplementary material for: Identification of Genes Involved in Resistance to Flavescence Dorée Disease of Grapevine: A Model Study Using Arabidopsis thaliana
Source: Mol Plant Pathol. 2026 May 18;27(5):e70273. doi: 10.1111/mpp.70273 (PMC13181333; doi:10.1111/mpp.70273)
Supplement: Supplementary file 7 — Table S7: Flavescence dorée infection rate of different Arabidopsis thaliana genotypes following inoculation (1 week) with infective Euscelidius variegatus, in the different experimental sets. Each experimental set included the wild type Col‐0 as control. Plants were sampled for the analyses at 30 days post‐infection. [file MPP-27-e70273-s008.xlsx]

## Sheet: Table S7
Table S7. Flavescence dorée infection rate of different Arabidopsis thaliana genotypes following inoculation (1 week) with infective Euscelidius variegatus, in the different experimental sets. Each experimental set included the wild type Col0 as control. Plants were sampled for the analyses at 30 days post infection.
Experiment	Genotype	Inoculated plants (n)	FD positive plants (n)	FD negative plants (n)
1	Col0	36	18	18
1	Jaz7	34	25	9
2	Col0	34	21	13
2	Pad4	25	11	14
2	Gsl5	31	15	16
3	Col0	36	19	17
3	Pad4	31	6	25
3	Gsl5	30	5	25
3	Pad4/Pmr4	28	7	21
4	Col0	28	12	16
4	Jaz7	29	20	9
4	Pad4/Pmr4	33	4	29
