# Supplementary material for: Identification of Genes Involved in Resistance to Flavescence Dorée Disease of Grapevine: A Model Study Using Arabidopsis thaliana
Source: Mol Plant Pathol. 2026 May 18;27(5):e70273. doi: 10.1111/mpp.70273 (PMC13181333; doi:10.1111/mpp.70273)
Supplement: Supplementary file 8 — Table S8: Non‐linear least‐squares estimates of Swallow's p parameters (i.e., inoculation rate of a single insect vector during a 7‐day‐long trial) for each Arabidopsis thaliana mutant. [file MPP-27-e70273-s002.xlsx]

## Sheet:  Table S8
Table S8. Non linear least-squares estimates of Swallow's p parameters (i.e., inoculation rate of a single insect vector during a 7 days-long trial) for each Arabidopsis thaliana mutant.
Mutant	Swallow's p	std.error	t test	p.value	n	CI_low	CI_high
Col0	0.49109	0.055551	8.84035	0.00305078	4	0.382212	0.599968
Gsl5	0.389729	0.0313341	12.4379	0.0510741	2	0.328315	0.451143
Jaz7	0.678401	0.0990687	6.84778	0.0923147	2	0.48423	0.872572
Pad4	0.281549	0.0977792	2.87944	0.212796	2	0.0899053	0.473193
Pad4/Pmr4	0.230086	0.0572984	4.01557	0.155377	2	0.117783	0.342389
