# Supplementary material for: Identification of Genes Involved in Resistance to Flavescence Dorée Disease of Grapevine: A Model Study Using Arabidopsis thaliana
Source: Mol Plant Pathol. 2026 May 18;27(5):e70273. doi: 10.1111/mpp.70273 (PMC13181333; doi:10.1111/mpp.70273)
Supplement: Supplementary file 9 — Table S9: Median ± SE of feeding behaviour variables. Every column reports a single combination of Arabidopsis thaliana genotype (Pad4/Pmr4 and Col‐0) and Euscelidius variegatus sex. Every row reports a specific variable, see Ripamonti et al. (2022) for a complete description of the biological meaning of variables. [file MPP-27-e70273-s006.xlsx]

## Sheet: Table S9
Table S9. Median ± SE of feeding behavior variables. Every column reports a single combination of Arabidopsis thaliana genotype (Pad4/Pmr4 and Col0) and Euscelidius variegatus sex. Every row reports a specific variable, see Ripamonti et al. (2022) for a complete description of the biological meaning of variables.
	Col0_female			Col0_male			pad4/pmr4_female			pad4/pmr4_male
Variable	median	std.err		median	std.err		median	std.err		median	std.err
n_np	29	9		20	12		19	6		12	38
s_np	15.748	3.935		7.689	5.901		9.812	2.262		5.088	2.763
s_2np	84	50		76	34		382	131		513	758
n_Pr	28	9		20	12		19	6		11	38
s_Pr	13.002	3.935		21.102	5.897		18.965	2.263		23.704	2.769
s_C	11.673	3.607		7.79	2.776		17.706	3.663		15.703	2.822
n_G	12	3		13	9		16	1		14	23
s_G	1.009	281		1.483	631		1.641	281		1.911	579
n_E2	13	5		49	4		8	10		10	9
n_sE2	0	0		2	0		1	1		0	1
s_E2	864	723		2.844	771		1.991	1.356		311	1.3
mean_E2	39	296		109	30		184	55		142	42
s_longestE2	213	480		1.708	411		663	533		251	661
f95		42		44	38			18
s_notE	12.711	3.837		18.014	4.929		18.841	2.849		20.79	2.538
t_1sE2.exp	28.8	3.83		4.21	1.099		16.188	7.564		28.8	5.161
t_1E2.exp	10.674	4.257		2.731	1.152		13.462	6.785		11.454	3.668
percprobtime_C	88	7		44	25		84	14		82	11
percprobtime_G	5	2		9	5		8	1		11	3
percprobtime_E2	7	5		14	0		8	8		2	5
t_1st_sE2	28.8	3.797		4.278	1.044		16.298	7.547		28.8	5.147
mean_fr_Ninterrup	0	0		0	0		0	0		0	0
percNinterrup_E2	1	5		3	0		3	1		1	2
n_Ninterrupt_E2	13	2		32	15		13	4		5	4
s_npto1stprobe	43	418		59	58		38	9		72	224
