# Supplementary material for: Identification of Genes Involved in Resistance to Flavescence Dorée Disease of Grapevine: A Model Study Using Arabidopsis thaliana
Source: Mol Plant Pathol. 2026 May 18;27(5):e70273. doi: 10.1111/mpp.70273 (PMC13181333; doi:10.1111/mpp.70273)
Supplement: Supplementary file 10 — Table S10: Output of GLM models testing influence of mutant (Gene) and sex (Sex) among selected phloem feeding behavioural variables. Separate models have been carried out for each behavioural variable. [file MPP-27-e70273-s004.xlsx]

## Sheet: Table S10
Table S10. Output of GLM models testing influence of mutant (Gene) and sex (Sex) among selected phloem feeding behavioural variables. Separate models have been carried out for each behavioural variable.
Variable	Model	Term	Estimate	Std.error	statistic	p.value
gqp.n_E2	GLM Poisson	(Intercept)	2.7213	0.415403	6.55097	6.46495e-05
		Gene_Pad4-/Pmr4-	0.00873368	0.676503	0.01291	0.989953
		Sex_male	1.17052	0.553518	2.1147	0.0605612
		Gene_Pad4-/Pmr4-:Sex_male	-1.17597	0.898035	-1.3095	0.219653
gqp.s_E2	GLM Gaussian, link = log	(Intercept)	7.4439	0.542166	13.7299	8.15652e-08
		Gene_Pad4-/Pmr4-	0.297311	0.751173	0.395796	0.700569
		Sex_male	0.509068	0.747948	0.68062	0.511563
		Gene_Pad4-/Pmr4-:Sex_male	-0.883925	1.12196	-0.787839	0.449062
gqp.mean_E2	GLM Gaussian, link = log	(Intercept)	5.91516	0.511764	11.5584	4.15324e-07
		Gene_Pad4-/Pmr4-	-0.809128	1.56975	-0.515451	0.61744
		Sex_male	-1.22029	2.78875	-0.437576	0.670993
		Gene_Pad4-/Pmr4-:Sex_male	0.962628	3.56992	0.269649	0.792912
gbr.percprobtime_E2	Beta regression	(Intercept)	-1.82141	0.291716	-6.24376	4.2718e-10
		Gene_Pad4-/Pmr4-	-0.0441932	0.468153	-0.094399	0.924792
		Sex_male	0.307349	0.503461	0.610473	0.541549
		Gene_Pad4-/Pmr4-:Sex_male	-0.64856	0.719545	-0.901348	0.367403
